# Supplementary material for: Farmácia Popular Program: changes in geographic accessibility of medicines during ten years of a medicine subsidy policy in Brazil
Source: J Pharm Policy Pract. 2015 Mar 9;8(1):10. doi: 10.1186/s40545-015-0030-x (PMC4403833; doi:10.1186/s40545-015-0030-x)
Supplement: Additional file 1: — Complete results of the documents search. [file 40545_2015_30_MOESM1_ESM.xls]

## Sheet: MS (Ministry of Health website)
Topic	Database	Date	link	search terms	Year	Document type	Description	Obs
1. Describe the intervention according to official regulations	Farmacia Popular oficial website	20/03/2013	http://portal.saude.gov.br/portal/saude/area.cfm?id_area=1095	Expansão e Aqui tem Farmácia Popular	2004	Lei 10.858, de 13 de abril de 2004	Autoriza a Fundação Oswaldo Cruz disponibilizar medicamentos, mediante ressarcimento, e dá outras providências.
1. Describe the intervention according to official regulations	Farmacia Popular oficial website	20/03/2013	http://portal.saude.gov.br/portal/saude/area.cfm?id_area=1095	Rede propria	2004	DECRETO 5.090, de 20 de maio de 2004	Regulamenta a lei 10.858, de 13 de abril de 2004, e institui o Programa Farmácia Popular do Brasil e dá outras providências.
1. Describe the intervention according to official regulations	Farmacia Popular oficial website	20/03/2013	http://portal.saude.gov.br/portal/saude/area.cfm?id_area=1095	Rede propria	2004	PORTARIA 1.579, de 30 de julho de 2004	Constitui Grupo de Trabalho no âmbito do Ministério da Saúde, e dá outras providências.
1. Describe the intervention according to official regulations	Farmacia Popular oficial website	20/03/2013	http://portal.saude.gov.br/portal/saude/area.cfm?id_area=1095	Rede propria	2004	PORTARIA 1.651, de 11 de agosto de 2004 - REVOGADA	Dispõe sobre o modelo de gestão do Programa Farmácia Popular do Brasil, e dá outras providências.
1. Describe the intervention according to official regulations	Farmacia Popular oficial website	20/03/2013	http://portal.saude.gov.br/portal/saude/area.cfm?id_area=1095	Rede propria	2004	PORTARIA 2.587, de 6 de dezembro de 2004	Institui o incentivo financeiro do Programa Farmácia Popular do Brasil, e dá outras providências.
1. Describe the intervention according to official regulations	Farmacia Popular oficial website	20/03/2013	http://portal.saude.gov.br/portal/saude/area.cfm?id_area=1095	Rede propria	2004	PORTARIA 745, de 13 de dezembro de 2004	Define que as farmácias Populares do Brasil deverão ser registradas no Cadastro Nacional de Estabelecimentos de Saúde – CNES.
1. Describe the intervention according to official regulations	Farmacia Popular oficial website	20/03/2013	http://portal.saude.gov.br/portal/arquivos/pdf/manual_basico_fp1170511.pdf	Guideline	2005	Guideline	Manual Básico da Rede Própria - Manual básico para gestores públicos sobre a instalação do Programa Farmácia Popular do Brasil em parceria com estado ou município (rede própria)
1. Describe the intervention according to official regulations	Farmacia Popular oficial website	20/03/2013	http://portal.saude.gov.br/portal/saude/area.cfm?id_area=1095	Expansão e Aqui tem Farmácia Popular	2006	Portaria nº 1.346 DE 21 DE JUNHO DE 2006	Define o preço de venda dos medicamentos do Programa Farmácia Popular do Brasil.
1. Describe the intervention according to official regulations	Farmacia Popular oficial website	20/03/2013	http://portal.saude.gov.br/portal/saude/area.cfm?id_area=1095	Expansão e Aqui tem Farmácia Popular	2006	Portaria nº 491, de 26 de março de 2006 (revogada)	Dispõe sobre a expansão do Programa Farmácia Popular do Brasil.
1. Describe the intervention according to official regulations	Farmacia Popular oficial website	20/03/2013	http://portal.saude.gov.br/portal/saude/manual_farmacia_popular/index.html	Guideline	2006	Guideline	Manual Aqui Tem Farmácia Popular - Acesse o Manual de Orientações às Farmácias e Drogarias Credenciadas no Aqui Tem Farmácia Popular
1. Describe the intervention according to official regulations	Farmacia Popular oficial website	20/03/2013	http://portal.saude.gov.br/portal/saude/area.cfm?id_area=1095	Expansão e Aqui tem Farmácia Popular	2007	Portaria nº 1.414 de 13 de junho de 2007 (revogada)	Altera a Portaria nº 491, de 9 de março de 2006, que dispõe sobre a expansão do Programa Farmácia Popular.
1. Describe the intervention according to official regulations	Farmacia Popular oficial website	20/03/2013	http://portal.saude.gov.br/portal/saude/area.cfm?id_area=1095	Rede propria	2007	PORTARIA 1.767, de 24 de Julho de 2007	Dispõe sobre o modelo de gestão do Programa Farmácia Popular do Brasil.
1. Describe the intervention according to official regulations	Farmacia Popular oficial website	20/03/2013	http://portal.saude.gov.br/portal/saude/area.cfm?id_area=1095	Expansão e Aqui tem Farmácia Popular	2009	Portaria nº 3.089 de 16 de dezembro de 2009 (revogada)	Dispõe sobre a expansão do Programa Farmácia Popular do Brasil - Aqui Tem Farmácia Popular.
1. Describe the intervention according to official regulations	Farmacia Popular oficial website	20/03/2013	http://portal.saude.gov.br/portal/saude/area.cfm?id_area=1095	Expansão e Aqui tem Farmácia Popular	2009	Portaria nº 749 de 15 de abril de 2009 (revogada)	Dispõe sobre a expansão do Programa Farmácia Popular do Brasil - Aqui Tem Farmácia Popular.
1. Describe the intervention according to official regulations	Farmacia Popular oficial website	20/03/2013	http://portal.saude.gov.br/portal/arquivos/pdf/Manual_Farmacia_Popular.pdf	Guideline	2009	Guideline	Manual de diretrizes para a aplicação em peças publicitárias do Aqui Tem Farmácia Popular
1. Describe the intervention according to official regulations	Farmacia Popular oficial website	20/03/2013	http://portal.saude.gov.br/portal/saude/area.cfm?id_area=1095	Expansão e Aqui tem Farmácia Popular	2010	Portaria no 3.219 de 20 de outubro de 2010 (revogada)	Amplia a cobertura do Programa Farmácia Popular do Brasil - Aqui Tem Farmácia Popular.
1. Describe the intervention according to official regulations	Farmacia Popular oficial website	20/03/2013	http://portal.saude.gov.br/portal/saude/area.cfm?id_area=1095	Expansão e Aqui tem Farmácia Popular	2010	Portaria nº 367 de 22 de fevereiro de 2010 (revogada)	Inclui o medicamento Fosfato de Oseltamivir no Programa Farmácia Popular do Brasil - Aqui Tem Farmácia Popular, e define os valores de referência para as suas apresentações.
1. Describe the intervention according to official regulations	Farmacia Popular oficial website	20/03/2013	http://portal.saude.gov.br/portal/saude/area.cfm?id_area=1095	Expansão e Aqui tem Farmácia Popular	2010	PORTARIA no. 947, DE 26 DE ABRIL DE 2010	Amplia a cobertura do Programa Farmácia Popular do Brasil - Aqui Tem
1. Describe the intervention according to official regulations	Farmacia Popular oficial website	20/03/2013	http://portal.saude.gov.br/portal/saude/area.cfm?id_area=1095	Rede propria	2010	Portaria nº 472, de 04 de março de 2010	Dispõe sobre a disponibilidade do medicamento Fosfato de Oseltamivir nas unidades da Rede Própria do Programa Farmácia Popular do Brasil.
1. Describe the intervention according to official regulations	Farmacia Popular oficial website	20/03/2013	http://portal.saude.gov.br/portal/saude/area.cfm?id_area=1095	Expansão e Aqui tem Farmácia Popular	2011	EXTRATO DE TERMO DE ACORDO Nº 1/2011(Republicado por ter saído no D.O.U, nº 26 de 7/2/2011, Seção 3, página 83, com incorreção no original.)	Termo de Acordo nº 01/2011, que entre si celebram a União, por intermédio do Ministério da Saúde, a Fundação Oswaldo Cruz - FIOCRUZ, e as Associações representantes dos Setores Produtivo e Varejista de Medicamentos. OBJETO: Estabelecer compromissos entre as PARTES, visando viabilizar a oferta gratuita de medicamentos anti-hipertensivos e antidiabéticos pelos estabelecimentos credenciados aos usuá…
1. Describe the intervention according to official regulations	Farmacia Popular oficial website	20/03/2013	http://portal.saude.gov.br/portal/saude/area.cfm?id_area=1095	Expansão e Aqui tem Farmácia Popular	2011	PORTARIA N. 185, DE 3 DE FEVEREIRO DE 2011	Institui o Comitê Técnico de Acompanhamento do Programa Farmácia Popular do Brasil - Aqui Tem Farmácia Popular.
1. Describe the intervention according to official regulations	Farmacia Popular oficial website	20/03/2013	http://portal.saude.gov.br/portal/saude/area.cfm?id_area=1095	Expansão e Aqui tem Farmácia Popular	2011	PORTARIA N. 726, DE 8 DE ABRIL DE 2011	Altera o § 2º do art. 52 da Portaria nº 184/GM/MS, de 3 de fevereiro de 2011, que dispõe sobre o Programa Farmácia Popular do Brasil.
1. Describe the intervention according to official regulations	Farmacia Popular oficial website	20/03/2013	http://portal.saude.gov.br/portal/saude/area.cfm?id_area=1095	Expansão e Aqui tem Farmácia Popular	2011	Portaria no 184 de 03 de fevereiro de 2011 (revogada)	Dispõe sobre o Programa Farmácia Popular do Brasil
1. Describe the intervention according to official regulations	Farmacia Popular oficial website	20/03/2013	http://portal.saude.gov.br/portal/saude/area.cfm?id_area=1095	Expansão e Aqui tem Farmácia Popular	2011	Portaria nº 233 de 11 de fevereiro de 2011 (revogada)	Inclui o medicamento Cloridrato de Metformina, comprimido de ação prolongada no Programa Farmácia Popular do Brasil.
1. Describe the intervention according to official regulations	Farmacia Popular oficial website	20/03/2013	http://portal.saude.gov.br/portal/saude/area.cfm?id_area=1095	Rede propria	2011	Portaria nº 454, DE 16 DE MARÇO DE 2011	Altera o § 2º do art. 1º da Portaria nº 472/GM/MS, de 4 de março de 2010, que dispõe sobre a disponibilidade do medicamento Fosfato de Oseltamivir nas unidades da Rede Própria do Programa Farmácia Popular do Brasil. - Prorroga a disponibilização de Fosfato de Oseltamivir na Rede Própria
1. Describe the intervention according to official regulations	Farmacia Popular oficial website	20/03/2013	http://portal.saude.gov.br/portal/saude/area.cfm?id_area=1095	Expansão e Aqui tem Farmácia Popular	2012	Portaria no 1.146 de 01 junho de 2012	Altera e acresce dispositivos à Portaria nº 971/GM/MS ampliando a cobertura da gratuidade no âmbito do Programa Farmácia Popular do Brasil
1. Describe the intervention according to official regulations	Farmacia Popular oficial website	20/03/2013	http://portal.saude.gov.br/portal/saude/area.cfm?id_area=1095	Expansão e Aqui tem Farmácia Popular	2012	Portaria nº 971 de 15 de maio de 2012	Dispõe sobre o Programa Farmácia Popular do Brasil.
1. Describe the intervention according to official regulations	Farmacia Popular oficial website	20/03/2013	http://portal.saude.gov.br/portal/saude/area.cfm?id_area=1095	Expansão e Aqui tem Farmácia Popular			Farmácia Popular.
1. Describe the intervention according to official regulations	Farmacia Popular oficial website	20/03/2013	http://portal.saude.gov.br/portal/saude/area.cfm?id_area=1095	Rede propria		Convênio ICM nº 40/75	Dispõe sobre isenção de ICM sobre produtos farmacêuticos nas operações entre entidades públicas.	The search aimed specific legal documents and oficial guidelines

## Sheet: SaudeLegis
Topic	Database	Date	link	search terms	Reference code	Original governement body	Publication date	Caput
1) Describe the intervention according to official regulations	Saúde Legis	27/02/2013	http://portal2.saude.gov.br/saudelegis/LEG_NORMA_PESQ_CONSULTA.CFM	farmacia AND popular	PRT-1579	MS/GM	2004-02-08	CONSTITUI GRUPO DE TRABALHO NO ÂMBITO DO MINISTÉRIO DA SAÚDE, E DÁ OUTRAS PROVIDÊNCIAS. (EMENTA ELABORADA PELA BIBLIOTECA/MS).
1) Describe the intervention according to official regulations	Saúde Legis	27/02/2013	http://portal2.saude.gov.br/saudelegis/LEG_NORMA_PESQ_CONSULTA.CFM	farmacia AND popular	PRT-1837	MS/GM	2004-03-09	PRORROGA POR 30 (TRINTA) DIAS, O PRAZO ESTABELECIDO NO ART. 4º DA PORTARIA Nº 1.579/GM, DE 30 DE JULHO 2004, PUBLICADA NO DOU Nº 147, DE 2 DE AGOSTO DE 2004, SEÇÃO 1, PÁGINA 49. (EMENTA ELABORADA PELA BIBLIOTECA/MS).
1) Describe the intervention according to official regulations	Saúde Legis	27/02/2013	http://portal2.saude.gov.br/saudelegis/LEG_NORMA_PESQ_CONSULTA.CFM	farmacia AND popular	PRT-343	MS/FIOCRUZ	2004-07-12	IMPLANTA, PARA OS FINS DO DISPOSTO NO PARÁGRAFO ÚNICO DO ARTIGO 1° DA LEI N° 10.858, DE 13 DE ABRIL DE 2004, A FARMÁCIA POPULAR DO BRASIL, SITUADA À RUA DO ROSÁRIO, 283 - TÉRREO - CENTRO - FORTALEZA - CEARÁ - CEP 60055-090. (EMENTA ELABORADA PELA BIBLIOTECA/MS).
1) Describe the intervention according to official regulations	Saúde Legis	27/02/2013	http://portal2.saude.gov.br/saudelegis/LEG_NORMA_PESQ_CONSULTA.CFM	farmacia AND popular	PRT-344	MS/FIOCRUZ	2004-07-12	IMPLANTA, PARA OS FINS DO DISPOSTO NO PARÁGRAFO ÚNICO DO ARTIGO 1° DA LEI N° 10.858, DE 13 DE ABRIL DE 2004, A FARMÁCIA POPULAR DO BRASIL, SITUADA À RUA SENADOR BARATA, 869 -TÉRREO - CENTRO - BELÉM - PARÁ - RJ, CEP 66010-140. (EMENTA ELABORADA PELA BIBLIOTECA/MS).
1) Describe the intervention according to official regulations	Saúde Legis	27/02/2013	http://portal2.saude.gov.br/saudelegis/LEG_NORMA_PESQ_CONSULTA.CFM	farmacia AND popular	PRT-345	MS/FIOCRUZ	2004-07-12	IMPLANTA, PARA OS FINS DO DISPOSTO NO PARÁGRAFO ÚNICO DO ARTIGO 1° DA LEI N° 10.858, DE 13 DE ABRIL DE 2004, A FARMÁCIA POPULAR DO BRASIL, SITUADA À RUA CÂNDIDO LOPES, 208 -TÉRREO - CENTRO - CURITIBA - PARANÁ - RJ, CEP 80020-060. (EMENTA ELABORADA PELA BIBLIOTECA/MS).
1) Describe the intervention according to official regulations	Saúde Legis	27/02/2013	http://portal2.saude.gov.br/saudelegis/LEG_NORMA_PESQ_CONSULTA.CFM	farmacia AND popular	PRT-346	MS/FIOCRUZ	2004-07-12	IMPLANTA, PARA OS FINS DO DISPOSTO NO PARÁGRAFO ÚNICO DO ARTIGO 1° DA LEI N° 10.858, DE 13 DE ABRIL DE 2004, A FARMÁCIA POPULAR DO BRASIL, SITUADA À QUADRA 08, BLOCO 02 - LOJA 5/6 -SOBRADINHO - DF, CEP 73005-502. (EMENTA ELABORADA PELA BIBLIOTECA/MS).
1) Describe the intervention according to official regulations	Saúde Legis	27/02/2013	http://portal2.saude.gov.br/saudelegis/LEG_NORMA_PESQ_CONSULTA.CFM	farmacia AND popular	PRT-89	MS/SE	2004-08-04	APROVA O PLANO DE TRABALHO, QUE FAZ PARTE INTEGRANTE DA PRESENTE PORTARIA, INDEPENDENTEMENTE DE TRANSCRIÇÃO, DESTINANDO RECURSOS FINANCEIROS DO ORÇAMENTO DO MINISTÉRIO DA SAÚDE, NO VALOR DE R$ 1.500.000,00 (HUM MILHÃO E QUINHENTOS MIL REAIS), COM A FINALIDADE DE VIABILIZAR A INSTALAÇÃO DE FARMÁCIAS POPULARES NO BRASIL. (EMENTA ELABORADA PELA BIBLIOTECA/MS).
1) Describe the intervention according to official regulations	Saúde Legis	27/02/2013	http://portal2.saude.gov.br/saudelegis/LEG_NORMA_PESQ_CONSULTA.CFM	farmacia AND popular	PRT-90	MS/SE	2004-08-04	APROVA O PLANO DE TRABALHO, QUE FAZ PARTE INTEGRANTE DA PRESENTE PORTARIA, INDEPENDENTEMENTE DE TRANSCRIÇÃO, DESTINANDO RECURSOS FINANCEIROS DO ORÇAMENTO DO MINISTÉRIO DA SAÚDE, NO VALOR DE R$ 30.000.000,00 (TRINTA MILHÕES DE REAIS), COM A FINALIDADE DE VIABILIZAR A IMPLANTAÇÃO DO PROJETO FARMÁCIA POPULAR DO BRASIL. (EMENTA ELABORADA PELA BIBLIOTECA/MS).
1) Describe the intervention according to official regulations	Saúde Legis	27/02/2013	http://portal2.saude.gov.br/saudelegis/LEG_NORMA_PESQ_CONSULTA.CFM	farmacia AND popular	PRT-257	MS/FIOCRUZ	2004-09-09	IMPLANTA PARA OS FINS DO DISPOSTO NO ART. 1º DA LEI 10585, DE 13 DE ABRIL DE 2004, O “CENTRO DE DISTRIBUIÇÃO E APOIO DO PROGRAMA FARMÁCIA POPULAR, SITUADO À AVENIDA 09 DE JULHO, 611-TÉRREO - SÃO PAULO - SP - CEP 01313-000”. (EMENTA ELABORADA PELA BIBLIOTECA/MS).
1) Describe the intervention according to official regulations	Saúde Legis	27/02/2013	http://portal2.saude.gov.br/saudelegis/LEG_NORMA_PESQ_CONSULTA.CFM	farmacia AND popular	PRT-258	MS/FIOCRUZ	2004-09-09	IMPLANTA PARA OS FINS DO DISPOSTO NO ART. 1º DA LEI Nº 10858, DE 13 DE ABRIL DE 2004, A FARMÁCIA POPULAR DO BRASIL, SITUADA À PÇA VÍTOR BRITO, 6-A CENTRO, VITÓRIA DA CONQUISTA, BAHIA, CEP 45020-010. (EMENTA ELABORADA PELA BIBLIOTECA/MS).
1) Describe the intervention according to official regulations	Saúde Legis	27/02/2013	http://portal2.saude.gov.br/saudelegis/LEG_NORMA_PESQ_CONSULTA.CFM	farmacia AND popular	PRT-2587	MS/GM	2004-09-12	INSTITUI O INCENTIVO FINANCEIRO DO PROGRAMA FARMÁCIA POPULAR DO BRASIL, E DÁ OUTRAS PROVIDÊNCIAS.
1) Describe the intervention according to official regulations	Saúde Legis	27/02/2013	http://portal2.saude.gov.br/saudelegis/LEG_NORMA_PESQ_CONSULTA.CFM	farmacia AND popular	PRT-1651	MS/GM	2004-12-08	DISPÕE SOBRE O MODELO DE GESTÃO DO PROGRAMA FARMÁCIA POPULAR DO BRASIL, E DÁ OUTRAS PROVIDÊNCIAS.
1) Describe the intervention according to official regulations	Saúde Legis	27/02/2013	http://portal2.saude.gov.br/saudelegis/LEG_NORMA_PESQ_CONSULTA.CFM	farmacia AND popular	PRT-817	MS/GM	2005-02-06	DESABILITA O MUNICÍPIO DE PORTO ALEGRE NO ESTADO DO RIO GRANDE DO SUL HABILITADO A RECEBER O INCENTIVO FINANCEIRO DO PROGRAMA FARMÁCIA POPULAR DO BRASIL. (EMENTA ELABORADA PELA BIBLIOTECA/MS).
1) Describe the intervention according to official regulations	Saúde Legis	27/02/2013	http://portal2.saude.gov.br/saudelegis/LEG_NORMA_PESQ_CONSULTA.CFM	farmacia AND popular	PRT-8	MS/FIOCRUZ	2005-03-03	IMPLANTA, PARA OS FINS DO DISPOSTO NO PARÁGRAFO ÚNICO DO ART. 1º DA LEI Nº 10.858, DE 13 DE ABRIL DE 2004, A FARMÁCIA POPULAR DO BRASIL, SITUADA À CACHOEIRA DA ILHA, 71 - ITAQUERA - SÃO PAULO - CEP 08270-030.
1) Describe the intervention according to official regulations	Saúde Legis	27/02/2013	http://portal2.saude.gov.br/saudelegis/LEG_NORMA_PESQ_CONSULTA.CFM	farmacia AND popular	PRT-170	MS/FIOCRUZ	2005-05-07	IMPLANTA, PARA OS FINS DO DISPOSTO NO PARÁGRAFO ÚNICO DO ART. 1º DA LEI Nº 10.858, DE 13 DE ABRIL DE 2004, A FARMÁCIA POPULAR DO BRASIL, SITUADA À AV. NICARÁGUA, 175 LOJAS R E S-PENHA - RIO DE JANEIRO. (EMENTA ELABORADA PELA BIBLIOTECA/MS).
1) Describe the intervention according to official regulations	Saúde Legis	27/02/2013	http://portal2.saude.gov.br/saudelegis/LEG_NORMA_PESQ_CONSULTA.CFM	farmacia AND popular	PRT-171	MS/FIOCRUZ	2005-05-07	IMPLANTA, PARA OS FINS DO DISPOSTO NO PARÁGRAFO ÚNICO DO ART. 1º DA LEI Nº 10.858, DE 13 DE ABRIL DE 2004, A FARMÁCIA POPULAR DO BRASIL, SITUADA À AV. NOSSA SENHORA DAS GRAÇAS, S/N, LOJA 1, MESANINO - CENTRO - SÃO JOÃO DE MERITI / RJ - CEP 25515-001. (EMENTA ELABORADA PELA BIBLIOTECA/MS).
1) Describe the intervention according to official regulations	Saúde Legis	27/02/2013	http://portal2.saude.gov.br/saudelegis/LEG_NORMA_PESQ_CONSULTA.CFM	farmacia AND popular	PRT-172	MS/FIOCRUZ	2005-05-07	IMPLANTA, PARA OS FINS DO DISPOSTO NO PARÁGRAFO ÚNICO DO ART. 1º DA LEI Nº 10.858, DE 13 DE ABRIL DE 2004, A FARMÁCIA POPULAR DO BRASIL, SITUADA À RUA BULHÕES MACIEL,366 - LOJAS D E E - PARADA DE LUCAS - RIO DE JANEIRO / RJ. (EMENTA ELABORADA PELA BIBLIOTECA/MS).
1) Describe the intervention according to official regulations	Saúde Legis	27/02/2013	http://portal2.saude.gov.br/saudelegis/LEG_NORMA_PESQ_CONSULTA.CFM	farmacia AND popular	PRT-173	MS/FIOCRUZ	2005-05-07	IMPLANTA, PARA OS FINS DO DISPOSTO NO PARÁGRAFO ÚNICO DO ART. 1º DA LEI Nº 10.858, DE 13 DE ABRIL DE 2004, A FARMÁCIA POPULAR DO BRASIL, SITUADA À AV. MARECHAL FLORIANO PEIXOTO, 2487 - CENTRO - NOVA IGUAÇU / RJ. (EMENTA ELABORADA PELA BIBLIOTECA/MS).
1) Describe the intervention according to official regulations	Saúde Legis	27/02/2013	http://portal2.saude.gov.br/saudelegis/LEG_NORMA_PESQ_CONSULTA.CFM	farmacia AND popular	PRT-174	MS/FIOCRUZ	2005-05-07	IMPLANTA, PARA OS FINS DO DISPOSTO NO PARÁGRAFO ÚNICO DO ART. 1º DA LEI Nº 10.858, DE 13 DE ABRIL DE 2004, A FARMÁCIA POPULAR DO BRASIL, SITUADA À ESTRADA FELICIANO SODRÉ, 2118 - CENTRO - MESQUITA / RJ. (EMENTA ELABORADA PELA BIBLIOTECA/MS).
1) Describe the intervention according to official regulations	Saúde Legis	27/02/2013	http://portal2.saude.gov.br/saudelegis/LEG_NORMA_PESQ_CONSULTA.CFM	farmacia AND popular	PRT-1276	MS/GM	2005-05-08	APROVA ADESÃO DOS MUNICÍPIOS AO PROGRAMA FARMÁCIA POPULAR DO BRASIL. (EMENTA ELABORADA PELA BIBLIOTECA/MS).
1) Describe the intervention according to official regulations	Saúde Legis	27/02/2013	http://portal2.saude.gov.br/saudelegis/LEG_NORMA_PESQ_CONSULTA.CFM	farmacia AND popular	PRT-1277	MS/GM	2005-05-08	EXCLUI O MUNICÍPIO DE SALVADOR, DA PORTARIA Nº 934/GM, DE 15 DE JUNHO DE 2005. (EMENTA ELABORADA PELA BIBLIOTECA/MS).
1) Describe the intervention according to official regulations	Saúde Legis	27/02/2013	http://portal2.saude.gov.br/saudelegis/LEG_NORMA_PESQ_CONSULTA.CFM	farmacia AND popular	PRT-1279	MS/GM	2005-05-08	APROVA ADESÃO DO MUNICÍPIO DE SALVADOR, DO ESTADO DA BAHIA, AO PROGRAMA FARMÁCIA POPULAR DO BRASIL. (EMENTA ELABORADA PELA BIBLIOTECA/MS).
1) Describe the intervention according to official regulations	Saúde Legis	27/02/2013	http://portal2.saude.gov.br/saudelegis/LEG_NORMA_PESQ_CONSULTA.CFM	farmacia AND popular	PRT-1	MS/FIOCRUZ	2005-06-01	IMPLANTA, PARA OS FINS DO DISPOSTO NO PARÁGRAFO ÚNICO DO ART. 1 DA LEI N. 10.858, DE 13 DE ABRIL DE 2004, A FARMÁCIA POPULAR DO BRASIL, SITUADA À PRAÇA CHRISTIANO OTTONI, S/N, ESTAÇÃO FERROVIÁRIA D. PEDRO II (CENTRAL DO BRASIL), LOJA 22 SETOR D - CENTRO - RIO DE JANEIRO - CEP 20221-250. (EMENTA ELABORADA PELA BIBLIOTECA/MS).
1) Describe the intervention according to official regulations	Saúde Legis	27/02/2013	http://portal2.saude.gov.br/saudelegis/LEG_NORMA_PESQ_CONSULTA.CFM	farmacia AND popular	PRT-336	MS/GM	2005-07-03	APROVA ADESÃO DE MUNICÍPIOS AO PROGRAMA FARMÁCIA POPULAR DO BRASIL. (EMENTA ELABORADA PELA BIBLIOTECA/MS).
1) Describe the intervention according to official regulations	Saúde Legis	27/02/2013	http://portal2.saude.gov.br/saudelegis/LEG_NORMA_PESQ_CONSULTA.CFM	farmacia AND popular	PRT-337	MS/GM	2005-07-03	APROVA ADESÃO DO ESTADO DO RIO GRANDE DO NORTE AO PROGRAMA FARMÁCIA POPULAR DO BRASIL. (EMENTA ELABORADA PELA BIBLIOTECA/MS).
1) Describe the intervention according to official regulations	Saúde Legis	27/02/2013	http://portal2.saude.gov.br/saudelegis/LEG_NORMA_PESQ_CONSULTA.CFM	farmacia AND popular	PRT-1146	MS/GM	2005-08-07	APROVA ADESÃO DOS MUNICÍPIOS MENCIONADOS NO ANEXO AO PROGRAMA FARMÁCIA POPULAR DO BRASIL.
1) Describe the intervention according to official regulations	Saúde Legis	27/02/2013	http://portal2.saude.gov.br/saudelegis/LEG_NORMA_PESQ_CONSULTA.CFM	farmacia AND popular	PRT-690	MS/GM	2005-09-05	APROVA A PROPOSTA DE ADESÃO DE MUNICÍPIOS AO PROGRAMA FARMÁCIA POPULAR DO BRASIL. (EMENTA ELABORADA PELA BIBLIOTECA/MS).
1) Describe the intervention according to official regulations	Saúde Legis	27/02/2013	http://portal2.saude.gov.br/saudelegis/LEG_NORMA_PESQ_CONSULTA.CFM	farmacia AND popular	MS/SE		2006-02-01	APROVA PLANO DE TRABALHO DE APOIO ÀS AÇÕES DE SAÚDE DO(A) UNIVERSIDADE FEDERAL DO PARÁ.
1) Describe the intervention according to official regulations	Saúde Legis	27/02/2013	http://portal2.saude.gov.br/saudelegis/LEG_NORMA_PESQ_CONSULTA.CFM	farmacia AND popular	PRT-213	MS/GM	2006-03-02	DESABILITA O MUNICÍPIO DE PALMAS NO ESTADO DE TOCANTINS HABILITADO A RECEBER O INCENTIVO FINANCEIRO DO PROGRAMA FARMÁCIA POPULAR DO BRASIL.
1) Describe the intervention according to official regulations	Saúde Legis	27/02/2013	http://portal2.saude.gov.br/saudelegis/LEG_NORMA_PESQ_CONSULTA.CFM	farmacia AND popular	PRT-214	MS/GM	2006-03-02	DESABILITA O MUNICÍPIO DE PLANALTINA NO ESTADO DE GOIÁS HABILITADO A RECEBER O INCENTIVO FINANCEIRO DO PROGRAMA FARMÁCIA POPULAR DO BRASIL.
1) Describe the intervention according to official regulations	Saúde Legis	27/02/2013	http://portal2.saude.gov.br/saudelegis/LEG_NORMA_PESQ_CONSULTA.CFM	farmacia AND popular	PRT-215	MS/GM	2006-03-02	DESABILITA O MUNICÍPIO DE RIO GRANDE NO ESTADO DO RIO GRANDE DO SUL A RECEBER O INCENTIVO FINANCEIRO DO PROGRAMA FARMÁCIA POPULAR DO BRASIL.
1) Describe the intervention according to official regulations	Saúde Legis	27/02/2013	http://portal2.saude.gov.br/saudelegis/LEG_NORMA_PESQ_CONSULTA.CFM	farmacia AND popular	PRT-216	MS/GM	2006-03-02	APROVA ADESÃO DE MUNICÍPIOS AO PROGRAMA FARMÁCIA POPULAR DO BRASIL.
1) Describe the intervention according to official regulations	Saúde Legis	27/02/2013	http://portal2.saude.gov.br/saudelegis/LEG_NORMA_PESQ_CONSULTA.CFM	farmacia AND popular	PRT-325	MS/SE	2006-03-11	APROVA PLANO DE TRABALHO DE APOIO ÀS AÇÕES DE SAÚDE DO(A) FUNDAÇÃO OSWALDO CRUZ.
1) Describe the intervention according to official regulations	Saúde Legis	27/02/2013	http://portal2.saude.gov.br/saudelegis/LEG_NORMA_PESQ_CONSULTA.CFM	farmacia AND popular	PRT-1433	MS/GM	2006-07-07	DESABILITA O ESTADO DE SERGIPE, POR SOLICITAÇÃO DA PRÓPRIA SECRETARIA ESTADUAL DE SAÚDE, O QUAL FOI HABILITADO A RECEBER O INCENTIVO FINANCEIRO DO PROGRAMA FARMÁCIA POPULAR DO BRASIL. (EMENTA ELABORADA PELA BIBLIOTECA/MS).
1) Describe the intervention according to official regulations	Saúde Legis	27/02/2013	http://portal2.saude.gov.br/saudelegis/LEG_NORMA_PESQ_CONSULTA.CFM	farmacia AND popular	PRT-993	MS/GM	2006-08-05	DESABILITA O MUNICÍPIO DE CAMPO GRANDE, DO ESTADO DE MATO GROSSO DO SUL, HABILITADO A RECEBER O INCENTIVO FINANCEIRO DO PROGRAMA FARMÁCIA POPULAR DO BRASIL. (EMENTA ELABORADA PELA BIBLIOTECA/MS).
1) Describe the intervention according to official regulations	Saúde Legis	27/02/2013	http://portal2.saude.gov.br/saudelegis/LEG_NORMA_PESQ_CONSULTA.CFM	farmacia AND popular	PRT-116	MS/FIOCRUZ	2006-09-06	TORNA SEM EFEITO A PORTARIA Nº. 095/2004-PR, DE 12/04/2004, PUBLICADA NO DOU, SEÇÃO 1, PÁGINA 56 EM 14 DE MAIO DE 2004, TENDO EM VISTA A NÃO IMPLEMENTAÇÃO DA LOJA DA FARMÁCIA POPULAR DO BRASIL, SITUADA À RUA TENENTE LOBO, Nº. 138 - SÃO MIGUEL PAULISTA / SÃO PAULO. (EMENTA ELABORADA PELA BIBLIOTECA/MS).
1) Describe the intervention according to official regulations	Saúde Legis	27/02/2013	http://portal2.saude.gov.br/saudelegis/LEG_NORMA_PESQ_CONSULTA.CFM	farmacia AND popular	PRT-117	MS/FIOCRUZ	2006-09-06	TORNA SEM EFEITO A PORTARIA Nº. 198/2004-PR, DE 22/06/2004, PUBLICADA NO DOU, SEÇÃO 1, PÁGINA 93 EM 24 DE JUNHO DE 2004, TENDO EM VISTA A NÃO IMPLEMENTAÇÃO DA LOJA DA FARMÁCIA POPULAR DO BRASIL, SITUADA À AV. ENGENHEIRO GEORGE COBISIER, Nº. 1351 - JABAQUARA / SÃO PAULO. (EMENTA ELABORADA PELA BIBLIOTECA/MS).
1) Describe the intervention according to official regulations	Saúde Legis	27/02/2013	http://portal2.saude.gov.br/saudelegis/LEG_NORMA_PESQ_CONSULTA.CFM	farmacia AND popular	PRT-118	MS/FIOCRUZ	2006-09-06	TORNA SEM EFEITO A PORTARIA Nº. 92/2004-PR, DE 12/04/2004, PUBLICADA NO DOU, SEÇÃO 1, PÁGINA 56 EM 14 DE MAIO DE 2004, TENDO EM VISTA A NÃO IMPLEMENTAÇÃO DA LOJA DA FARMÁCIA POPULAR DO BRASIL, SITUADA À AV. ACADEMIA DE SÃO PAULO, Nº. 186 - CAMARGO NONO - ITAIM PAULISTA / SÃO PAULO. (EMENTA ELABORADA PELA BIBLIOTECA/MS).
1) Describe the intervention according to official regulations	Saúde Legis	27/02/2013	http://portal2.saude.gov.br/saudelegis/LEG_NORMA_PESQ_CONSULTA.CFM	farmacia AND popular	PRT-119	MS/FIOCRUZ	2006-09-06	TORNA SEM EFEITO A PORTARIA Nº. 086/2004-PR, DE 12/04/2004, PUBLICADA NO DOU, SEÇÃO 1, PÁGINA 56 EM 14 DE MAIO DE 2004, TENDO EM VISTA A NÃO IMPLEMENTAÇÃO DA LOJA DA FARMÁCIA POPULAR DO BRASIL, SITUADA À RUA UPIANO DA COSTA MANSO , Nº. 201 - BUTANTÃ / SÃO PAULO. (EMENTA ELABORADA PELA BIBLIOTECA/MS).
1) Describe the intervention according to official regulations	Saúde Legis	27/02/2013	http://portal2.saude.gov.br/saudelegis/LEG_NORMA_PESQ_CONSULTA.CFM	farmacia AND popular	PRT-120	MS/FIOCRUZ	2006-09-06	TORNA SEM EFEITO A PORTARIA Nº. 305/2004-PR, DE 18/10/2004, PUBLICADA NO DOU, SEÇÃO 1, PÁGINA 117 E 118 EM 25 DE OUTUBRO DE 2004, TENDO EM VISTA A NÃO IMPLEMENTAÇÃO DA LOJA DA FARMÁCIA POPULAR DO BRASIL, SITUADA À AV. ANTÔNIO DE ALMEIDA , Nº. 1200, LOTE 315 B RETIRO - VOLTA REDONDA / RIO DE JANEIRO. (EMENTA ELABORADA PELA BIBLIOTECA/MS).
1) Describe the intervention according to official regulations	Saúde Legis	27/02/2013	http://portal2.saude.gov.br/saudelegis/LEG_NORMA_PESQ_CONSULTA.CFM	farmacia AND popular	PRT-491	MS/GM	2006-10-03	DISPÕE SOBRE A EXPANSÃO DO PROGRAMA “FARMÁCIA POPULAR DO BRASIL”. (EMENTA ELABORADA PELA BIBLIOTECA/MS).
1) Describe the intervention according to official regulations	Saúde Legis	27/02/2013	http://portal2.saude.gov.br/saudelegis/LEG_NORMA_PESQ_CONSULTA.CFM	farmacia AND popular	PRT-1838	MS/GM	2006-10-08	APROVA ADESÃO DO ESTADO DE MATO GROSSO DO SUL AO PROGRAMA FARMÁCIA POPULAR DO BRASIL. (EMENTA ELABORADA PELA BIBLIOTECA/MS).
1) Describe the intervention according to official regulations	Saúde Legis	27/02/2013	http://portal2.saude.gov.br/saudelegis/LEG_NORMA_PESQ_CONSULTA.CFM	farmacia AND popular	PRT-1841	MS/GM	2006-10-08	APROVA ADESÃO DE MUNICÍPIOS AO PROGRAMA FARMÁCIA POPULAR DO BRASIL. (EMENTA ELABORADA PELA BIBLIOTECA/MS).
1) Describe the intervention according to official regulations	Saúde Legis	27/02/2013	http://portal2.saude.gov.br/saudelegis/LEG_NORMA_PESQ_CONSULTA.CFM	farmacia AND popular	PRT-1466	MS/GM	2006-11-07	DESABILITA O MUNICÍPIO DE CURITIBANOS, DO ESTADO DE SANTA CATARINA, POR SOLICITAÇÃO DO PRÓPRIO MUNICÍPIO, QUE FOI HABILITADO A RECEBER O INCENTIVO FINANCEIRO DO PROGRAMA FARMÁCIA POPULAR DO BRASIL. (EMENTA ELABORADA PELA BIBLIOTECA/MS).
1) Describe the intervention according to official regulations	Saúde Legis	27/02/2013	http://portal2.saude.gov.br/saudelegis/LEG_NORMA_PESQ_CONSULTA.CFM	farmacia AND popular	PRT-1229	MS/GM	2006-12-06	DESABILITA O MUNICÍPIO DE LONDRINA NO ESTADO DO PARANÁ EM 2 UNIDADES, POR SOLICITAÇÃO DO PRÓPRIO MUNICÍPIO, O QUAL FOI HABILITADO A RECEBER O INCENTIVO FINANCEIRO DO PROGRAMA FARMÁCIA POPULAR DO BRASIL. (EMENTA ELABORADA PELA BIBLIOTECA/MS).
1) Describe the intervention according to official regulations	Saúde Legis	27/02/2013	http://portal2.saude.gov.br/saudelegis/LEG_NORMA_PESQ_CONSULTA.CFM	farmacia AND popular	PRT-1230	MS/GM	2006-12-06	DESABILITA O MUNICÍPIO DE JARAGUÁ DO SUL NO ESTADO DE SANTA CATARINA POR SOLICITAÇÃO DO PRÓPRIO MUNICÍPIO O QUAL FOI HABILITADO A RECEBER O INCENTIVO FINANCEIRO DO PROGRAMA FARMÁCIA POPULAR DO BRASIL. (EMENTA ELABORADA PELA BIBLIOTECA/MS).
1) Describe the intervention according to official regulations	Saúde Legis	27/02/2013	http://portal2.saude.gov.br/saudelegis/LEG_NORMA_PESQ_CONSULTA.CFM	farmacia AND popular	PRT-2136	MS/GM	2007-03-09	APROVA A ADESÃO DE MUNICÍPIOS AO PROGRAMA FARMÁCIA POPULAR DO BRASIL.
1) Describe the intervention according to official regulations	Saúde Legis	27/02/2013	http://portal2.saude.gov.br/saudelegis/LEG_NORMA_PESQ_CONSULTA.CFM	farmacia AND popular	PRT-15	MS/FIOCRUZ	2007-09-01	TORNA SEM EFEITO A PORTARIA Nº. 008/2005-PR DE 21/01/05, PUBLICADA NO DOU, DE 03 DE MARÇO DE 2005, SEÇÃO I, PÁGINA 61 TENDO EM VISTA A NÃO IMPLEMENTAÇÃO DA LOJA DA FARMÁCIA POPULAR DO BRASIL, SITUADA Á CACHOEIRA D ILHA, Nº. 71, ITAQUERA - SÃO PAULO - SP, CEP. 08270-030.
1) Describe the intervention according to official regulations	Saúde Legis	27/02/2013	http://portal2.saude.gov.br/saudelegis/LEG_NORMA_PESQ_CONSULTA.CFM	farmacia AND popular	PRT-689	MS/FIOCRUZ	2007-09-01	TORNA SEM EFEITO A PORTARIA Nº. 257/2004-PR DE 23/08/04, PUBLICADA NO DOU, DE 09 DE SETEMBRO DE 2004, SEÇÃO I, PÁGINA 201 TENDO EM VISTA A NÃO IMPLEMENTAÇÃO DA LOJA DA FARMÁCIA POPULAR DO BRASIL, SITUADA À AV. 9 DE JULHO, Nº. 611 - TÉRREO, SÃO PAULO, CEP. 01313-000, SP.
1) Describe the intervention according to official regulations	Saúde Legis	27/02/2013	http://portal2.saude.gov.br/saudelegis/LEG_NORMA_PESQ_CONSULTA.CFM	farmacia AND popular	PRT-2589	MS/GM	2007-11-10	INSTITUI EQUIPE TÉCNICA COM A FINALIDADE DE DESENVOLVER E APRIMORAR SOLUÇÕES TECNOLÓGICAS DESTINADAS A INCREMENTAR A SEGURANÇA E A EFICIÊNCIA NA GESTÃO DO PROGRAMA FARMÁCIA POPULAR.
1) Describe the intervention according to official regulations	Saúde Legis	27/02/2013	http://portal2.saude.gov.br/saudelegis/LEG_NORMA_PESQ_CONSULTA.CFM	farmacia AND popular	PRT-640	MS/GM	2008-03-04	APROVA ADESÃO DO MUNICÍPIO DE BARBACENA (MG) AO PROGRAMA FARMÁCIA POPULAR DO BRASIL.
1) Describe the intervention according to official regulations	Saúde Legis	27/02/2013	http://portal2.saude.gov.br/saudelegis/LEG_NORMA_PESQ_CONSULTA.CFM	farmacia AND popular	PRT-430	MS/GM	2008-07-03	APROVA ADESÃO DOS MUNICÍPIOS DE RECIFE E DE OLINDA (PE) AO PROGRAMA FARMÁCIA POPULAR DO BRASIL.
1) Describe the intervention according to official regulations	Saúde Legis	27/02/2013	http://portal2.saude.gov.br/saudelegis/LEG_NORMA_PESQ_CONSULTA.CFM	farmacia AND popular	PRT-874	MS/GM	2008-07-05	APROVA ADESÃO DE MUNICÍPIOS AO PROGRAMA FARMÁCIA POPULAR DO BRASIL.
1) Describe the intervention according to official regulations	Saúde Legis	27/02/2013	http://portal2.saude.gov.br/saudelegis/LEG_NORMA_PESQ_CONSULTA.CFM	farmacia AND popular	PRT-875	MS/GM	2008-07-05	APROVA ADESÃO DO ESTADO DO SERGIPE AO PROGRAMA FARMÁCIA POPULAR DO BRASIL.
1) Describe the intervention according to official regulations	Saúde Legis	27/02/2013	http://portal2.saude.gov.br/saudelegis/LEG_NORMA_PESQ_CONSULTA.CFM	farmacia AND popular	PRT-1415	MS/GM	2008-11-07	APROVA A PROPOSTA DE ADESÃO DE MUNICÍPIOS AO PROGRAMA FARMÁCIA POPULAR DO BRASIL.
1) Describe the intervention according to official regulations	Saúde Legis	27/02/2013	http://portal2.saude.gov.br/saudelegis/LEG_NORMA_PESQ_CONSULTA.CFM	farmacia AND popular	PRT-1416	MS/GM	2008-11-07	APROVA A PROPOSTA DA ADESÃO DO ESTADO DA BAHIA AO PROGRAMA FARMÁCIA POPULAR DO BRASIL.
1) Describe the intervention according to official regulations	Saúde Legis	27/02/2013	http://portal2.saude.gov.br/saudelegis/LEG_NORMA_PESQ_CONSULTA.CFM	farmacia AND popular	PRT-126	MS/SE/FNS	2009-02-02	PRORROGA, ATÉ 27/05/2009, O PRAZO DE EXECUÇÃO DO PLANO DE TRABALHO APROVADO PELA PORTARIA SE/MS Nº 723/2007, PUBLICADA NO DOU Nº 10, SEÇÃO 1, DE 15/01/2008.
1) Describe the intervention according to official regulations	Saúde Legis	27/02/2013	http://portal2.saude.gov.br/saudelegis/LEG_NORMA_PESQ_CONSULTA.CFM	farmacia AND popular	PRT-1464	MS/GM	2009-02-07	DESABILITA O MUNICÍPIO DE ÁGUAS LINDAS DE GOIÁS, DA IMPLANTAÇÃO DE UNIDADE DO PROGRAMA FARMÁCIA POPULAR DO BRASIL.
1) Describe the intervention according to official regulations	Saúde Legis	27/02/2013	http://portal2.saude.gov.br/saudelegis/LEG_NORMA_PESQ_CONSULTA.CFM	farmacia AND popular	PRT-1488	MS/GM	2009-06-07	DESABILITA O MUNICÍPIO DE JOÃO MONLEVADE (MG), DA IMPLANTAÇÃO DE UNIDADE DO PROGRAMA FARMÁCIA POPULAR DO BRASIL.
1) Describe the intervention according to official regulations	Saúde Legis	27/02/2013	http://portal2.saude.gov.br/saudelegis/LEG_NORMA_PESQ_CONSULTA.CFM	farmacia AND popular	PRT-472	MS/GM	2010-05-03	DISPÕE SOBRE A DISPONIBILIDADE DO MEDICAMENTO FOSFATO DE OSELTAMIVIR NAS UNIDADES DA REDE PRÓPRIA DO PROGRAMA FARMÁCIA POPULAR DO BRASIL.
1) Describe the intervention according to official regulations	Saúde Legis	27/02/2013	http://portal2.saude.gov.br/saudelegis/LEG_NORMA_PESQ_CONSULTA.CFM	farmacia AND popular	PRT-1046	MS/GM	2010-07-05	DESABILITA O MUNICÍPIO DE RIBEIRÃO DAS NEVES DA MANUTENÇÃO DE UMA UNIDADE DO PROGRAMA FARMÁCIA POPULAR DO BRASIL.
1. Describe the intervention according to official regulations	Saúde Legis	27/02/2013	http://portal2.saude.gov.br/saudelegis/LEG_NORMA_PESQ_CONSULTA.CFM	farmacia AND popular	PRT-1846	MS/GM	2011-03-08	DESABILITA MUNICÍPIOS DA MANUTENÇÃO DE UNIDADES DO PROGRAMA FARMÁCIA POPULAR DO BRASIL.
1) Describe the intervention according to official regulations	Saúde Legis	27/02/2013	http://portal2.saude.gov.br/saudelegis/LEG_NORMA_PESQ_CONSULTA.CFM	farmacia AND popular	PRT-184	MS/GM	2011-04-02	DISPÕE SOBRE O PROGRAMA FARMÁCIA POPULAR DO BRASIL.
1) Describe the intervention according to official regulations	Saúde Legis	27/02/2013	http://portal2.saude.gov.br/saudelegis/LEG_NORMA_PESQ_CONSULTA.CFM	farmacia AND popular	PRT-185	MS/GM	2011-04-02	INSTITUI O COMITÊ TÉCNICO DE ACOMPANHAMENTO DO PROGRAMA FARMÁCIA POPULAR DO BRASIL - AQUI TEM FARMÁCIA POPULAR.
1) Describe the intervention according to official regulations	Saúde Legis	27/02/2013	http://portal2.saude.gov.br/saudelegis/LEG_NORMA_PESQ_CONSULTA.CFM	farmacia AND popular	PRT-726	MS/GM	2011-11-04	ALTERA O § 2º DO ART. 52 DA PORTARIA Nº 184/GM/MS, DE 3 DE FEVEREIRO DE 2011, QUE DISPÕE SOBRE O PROGRAMA FARMÁCIA POPULAR DO BRASIL.
1. Describe the intervention according to official regulations	Saúde Legis	27/02/2013	http://portal2.saude.gov.br/saudelegis/LEG_NORMA_PESQ_CONSULTA.CFM	farmacia AND popular	PRT-1146	MS/GM	2012-04-06	Altera e acresce dispositivos à Portaria nº 971/GM/MS, de 17 de maio de 2012, para ampliar a cobertura da gratuidade no âmbito do Programa Farmácia Popular do Brasil.
1) Describe the intervention according to official regulations	Saúde Legis	27/02/2013	http://portal2.saude.gov.br/saudelegis/LEG_NORMA_PESQ_CONSULTA.CFM	farmacia AND popular	PRT-236	MS/GM	13/02/2008	APROVA ADESÃO DO MUNICÍPIO DE HUMAITÁ E DESABILITAÇÃO DO ESTADO DO AMAZONAS NO PROGRAMA FARMÁCIA POPULAR DO BRASIL.
1) Describe the intervention according to official regulations	Saúde Legis	27/02/2013	http://portal2.saude.gov.br/saudelegis/LEG_NORMA_PESQ_CONSULTA.CFM	farmacia AND popular	PRT-237	MS/GM	13/02/2008	DESABILITA OS MUNICÍPIOS DE ARAXÁ, DE IPATINGA, DO ESTADO DE MINAS GERAIS, DA IMPLANTAÇÃO DE UNIDADES DO PROGRAMA FARMÁCIA POPULAR DO BRASIL.
1) Describe the intervention according to official regulations	Saúde Legis	27/02/2013	http://portal2.saude.gov.br/saudelegis/LEG_NORMA_PESQ_CONSULTA.CFM	farmacia AND popular	PRT-986	MS/GM	13/05/2009	INSTITUI O COMITÊ DE ACOMPANHAMENTO DO PROGRAMA FARMÁCIA POPULAR DO BRASIL - AQUI TEM FARMÁCIA POPULAR.
1) Describe the intervention according to official regulations	Saúde Legis	27/02/2013	http://portal2.saude.gov.br/saudelegis/LEG_NORMA_PESQ_CONSULTA.CFM	farmacia AND popular	PRT-2607	MS/GM	13/12/2004	APROVA O PLANO NACIONAL DE SAÚDE/PNS - UM PACTO PELA SAÚDE NO BRASIL. (EMENTA ELABORADA PELA BIBLIOTECA/MS).
1) Describe the intervention according to official regulations	Saúde Legis	27/02/2013	http://portal2.saude.gov.br/saudelegis/LEG_NORMA_PESQ_CONSULTA.CFM	farmacia AND popular	PRT-676	MS/SE	14/01/2008	APROVA PLANO DE TRABALHO DE APOIO ÀS AÇÕES DE SAÚDE DO(A) UNIVERSIDADE FEDERAL DO PARÁ.
1) Describe the intervention according to official regulations	Saúde Legis	27/02/2013	http://portal2.saude.gov.br/saudelegis/LEG_NORMA_PESQ_CONSULTA.CFM	farmacia AND popular	PRT-233	MS/GM	14/02/2011	INCLUI O MEDICAMENTO CLORIDRATO DE METFORMINA, COMPRIMIDO DE AÇÃO PROLONGADA NO PROGRAMA FARMÁCIA POPULAR DO BRASIL - AQUI TEM FARMÁCIA POPULAR, E DEFINE O VALOR DE REFERÊNCIA PARA A SUA APRESENTAÇÃO.
1) Describe the intervention according to official regulations	Saúde Legis	27/02/2013	http://portal2.saude.gov.br/saudelegis/LEG_NORMA_PESQ_CONSULTA.CFM	farmacia AND popular	PRT-549	MS/GM	14/04/2005	APROVA A ADESÃO DE MUNICÍPIOS AO PROGRAMA FARMÁCIA POPULAR DO BRASIL. (EMENTA ELABORADA PELA BIBLIOTECA/MS).
1) Describe the intervention according to official regulations	Saúde Legis	27/02/2013	http://portal2.saude.gov.br/saudelegis/LEG_NORMA_PESQ_CONSULTA.CFM	farmacia AND popular	PRT-550	MS/GM	14/04/2005	APROVA A PROPOSTA DE ADESÃO DO ESTADO DO PIAUÍ AO PROGRAMA FARMÁCIA POPULAR DO BRASIL. (EMENTA ELABORADA PELA BIBLIOTECA/MS).
1) Describe the intervention according to official regulations	Saúde Legis	27/02/2013	http://portal2.saude.gov.br/saudelegis/LEG_NORMA_PESQ_CONSULTA.CFM	farmacia AND popular	PRT-100	MS/FIOCRUZ	14/05/2004	IMPLANTA PARA OS FINS DO DISPOSTO NO ART. 1º E RESPECTIVO PARÁGRAFO ÚNICO DA MEDIDA PROVISÓRIA Nº 154 DE 23 DE DEZEMBRO DE 2003 E CONVÊNIO 2004 - 0.095.769-4 AUTORIZADO PELA SECRETARIA MUNICIPAL DE SAÚDE DE SÃO PAULO, A FARMÁCIA POPULAR DO BRASIL, SITUADA À RUA SÃO BENTO, Nº 405 LOJA 11, SÉ, SÃO PAULO - SP, CEP 01011-000. (EMENTA ELABORADA PELA BIBLIOTECA/MS).
1) Describe the intervention according to official regulations	Saúde Legis	27/02/2013	http://portal2.saude.gov.br/saudelegis/LEG_NORMA_PESQ_CONSULTA.CFM	farmacia AND popular	PRT-103	MS/FIOCRUZ	14/05/2004	IMPLANTA PARA OS FINS DO DISPOSTO NO ART. 1º E RESPECTIVO PARÁGRAFO ÚNICO DA MEDIDA PROVISÓRIA Nº 154 DE 23 DE DEZEMBRO DE 2003 E CONVÊNIO 2004 - 0.095.769-4 AUTORIZADO PELA SECRETARIA MUNICIPAL DE SAÚDE DE SÃO PAULO, A FARMÁCIA POPULAR DO BRASIL, SITUADA À AV. GUILHERME COTCHING, Nº 1061, VILA MARIA/VILA GUILHERME, SÃO PAULO - SP, CEP 02113-013. (EMENTA ELABORADA PELA BIBLIOTECA/MS).
1) Describe the intervention according to official regulations	Saúde Legis	27/02/2013	http://portal2.saude.gov.br/saudelegis/LEG_NORMA_PESQ_CONSULTA.CFM	farmacia AND popular	PRT-104	MS/FIOCRUZ	14/05/2004	IMPLANTA PARA OS FINS DO DISPOSTO NO ART. 1º E RESPECTIVO PARÁGRAFO ÚNICO DA MEDIDA PROVISÓRIA Nº 154 DE 23 DE DEZEMBRO DE 2003 E CONVÊNIO 2004 - 0.095.769-4 AUTORIZADO PELA SECRETARIA MUNICIPAL DE SAÚDE DE SÃO PAULO, A FARMÁCIA POPULAR DO BRASIL, SITUADA À RUA BARÃO DE DUPRAT, Nº 123, SANTO AMARO, SÃO PAULO - SP, CEP 04743-060. (EMENTA ELABORADA PELA BIBLIOTECA/MS).
1) Describe the intervention according to official regulations	Saúde Legis	27/02/2013	http://portal2.saude.gov.br/saudelegis/LEG_NORMA_PESQ_CONSULTA.CFM	farmacia AND popular	PRT-130	MS/FIOCRUZ	14/05/2004	IMPLANTA PARA OS FINS DO DISPOSTO NO ART. 1º E RESPECTIVO PARÁGRAFO ÚNICO DA MEDIDA PROVISÓRIA Nº 154 DE 23 DE DEZEMBRO DE 2003 E CONVÊNIO 2004 - 0.095.769-4 AUTORIZADO PELA SECRETARIA MUNICIPAL DE SAÚDE DE SÃO PAULO, A FARMÁCIA POPULAR DO BRASIL, SITUADA À AV. ZELINA, Nº 1011, VILA PRUDENTE, SÃO PAULO - SP, CEP 03143-003. (EMENTA ELABORADA PELA BIBLIOTECA/MS).
1) Describe the intervention according to official regulations	Saúde Legis	27/02/2013	http://portal2.saude.gov.br/saudelegis/LEG_NORMA_PESQ_CONSULTA.CFM	farmacia AND popular	PRT-131	MS/FIOCRUZ	14/05/2004	IMPLANTA PARA OS FINS DO DISPOSTO NO ART. 1º E RESPECTIVO PARÁGRAFO ÚNICO DA MEDIDA PROVISÓRIA Nº 154 DE 23 DE DEZEMBRO DE 2003 E CONVÊNIO 2004 - 0.095.769-4 AUTORIZADO PELA SECRETARIA MUNICIPAL DE SAÚDE DE SÃO PAULO, A FARMÁCIA POPULAR DO BRASIL, SITUADA À AV. JABAQUARA, Nº 1820, VILA MARIANA, SÃO PAULO - SP, CEP 04046-300. (EMENTA ELABORADA PELA BIBLIOTECA/MS).
1) Describe the intervention according to official regulations	Saúde Legis	27/02/2013	http://portal2.saude.gov.br/saudelegis/LEG_NORMA_PESQ_CONSULTA.CFM	farmacia AND popular	PRT-137	MS/FIOCRUZ	14/05/2004	IMPLANTA PARA OS FINS DO DISPOSTO NO ART. 1º E RESPECTIVO PARÁGRAFO ÚNICO DA MEDIDA PROVISÓRIA Nº 154 DE 23 DE DEZEMBRO DE 2003 E CONVÊNIO 2004 - 0.095.769-4 AUTORIZADO PELA SECRETARIA MUNICIPAL DE SAÚDE DE SÃO PAULO, A FARMÁCIA POPULAR DO BRASIL, SITUADA À AV. DO CURSINO, Nº 1274, SAÚDE, SÃO PAULO - SP. (EMENTA ELABORADA PELA BIBLIOTECA/MS).
1) Describe the intervention according to official regulations	Saúde Legis	27/02/2013	http://portal2.saude.gov.br/saudelegis/LEG_NORMA_PESQ_CONSULTA.CFM	farmacia AND popular	PRT-138	MS/FIOCRUZ	14/05/2004	IMPLANTA PARA OS FINS DO DISPOSTO NO ART. 1º E RESPECTIVO PARÁGRAFO ÚNICO DA MEDIDA PROVISÓRIA Nº 154 DE 23 DE DEZEMBRO DE 2003 E CONVÊNIO 2004 - 0.095.769-4 AUTORIZADO PELA SECRETARIA MUNICIPAL DE SAÚDE DE SÃO PAULO, A FARMÁCIA POPULAR DO BRASIL, SITUADA NO LARGO DO ROSÁRIO, Nº 121, PENHA, SÃO PAULO - SP. (EMENTA ELABORADA PELA BIBLIOTECA/MS).
1) Describe the intervention according to official regulations	Saúde Legis	27/02/2013	http://portal2.saude.gov.br/saudelegis/LEG_NORMA_PESQ_CONSULTA.CFM	farmacia AND popular	PRT-86	MS/FIOCRUZ	14/05/2004	IMPLANTA PARA OS FINS DO DISPOSTO NO ART. 1º E RESPECTIVO PARÁGRAFO ÚNICO DA MEDIDA PROVISÓRIA Nº 154 DE 23 DE DEZEMBRO DE 2003 E CONVÊNIO 2004 - 0.095.769-4 AUTORIZADO PELA SECRETARIA MUNICIPAL DE SAÚDE DE SÃO PAULO, A FARMÁCIA POPULAR DO BRASIL, SITUADA À RUA UPIANO DA COSTA MANSO, Nº 201, BUTANTÃ, SÃO PAULO - SP, CEP 05538-000. (EMENTA ELABORADA PELA BIBLIOTECA/MS).
1) Describe the intervention according to official regulations	Saúde Legis	27/02/2013	http://portal2.saude.gov.br/saudelegis/LEG_NORMA_PESQ_CONSULTA.CFM	farmacia AND popular	PRT-88	MS/FIOCRUZ	14/05/2004	IMPLANTA PARA OS FINS DO DISPOSTO NO ART. 1º E RESPECTIVO PARÁGRAFO ÚNICO DA MEDIDA PROVISÓRIA Nº 154 DE 23 DE DEZEMBRO DE 2003 E CONVÊNIO 2004 - 0.095.769-4 AUTORIZADO PELA SECRETARIA MUNICIPAL DE SAÚDE DE SÃO PAULO, A FARMÁCIA POPULAR DO BRASIL, SITUADA À AV. CARLOS OBERHUBER, Nº 394, VILA SÃO JOSÉ, CAPELA DO SOCORRO, SÃO PAULO - SP, CEP 04836-130. (EMENTA ELABORADA PELA BIBLIOTECA/MS).
1) Describe the intervention according to official regulations	Saúde Legis	27/02/2013	http://portal2.saude.gov.br/saudelegis/LEG_NORMA_PESQ_CONSULTA.CFM	farmacia AND popular	PRT-89	MS/FIOCRUZ	14/05/2004	IMPLANTA PARA OS FINS DO DISPOSTO NO ART. 1º E RESPECTIVO PARÁGRAFO ÚNICO DA MEDIDA PROVISÓRIA Nº 154 DE 23 DE DEZEMBRO DE 2003 E CONVÊNIO 2004 - 0.095.769-4 AUTORIZADO PELA SECRETARIA MUNICIPAL DE SAÚDE DE SÃO PAULO, A FARMÁCIA POPULAR DO BRASIL, SITUADA À RUA JAVORAÚ, Nº 70, FREGUESIA DO Ó, SÃO PAULO - SP, CEP 02732-000. (EMENTA ELABORADA PELA BIBLIOTECA/MS).
1) Describe the intervention according to official regulations	Saúde Legis	27/02/2013	http://portal2.saude.gov.br/saudelegis/LEG_NORMA_PESQ_CONSULTA.CFM	farmacia AND popular	PRT-91	MS/FIOCRUZ	14/05/2004	IMPLANTA PARA OS FINS DO DISPOSTO NO ART. 1º E RESPECTIVO PARÁGRAFO ÚNICO DA MEDIDA PROVISÓRIA Nº 154 DE 23 DE DEZEMBRO DE 2003 E CONVÊNIO 2004 - 0.095.769-4 AUTORIZADO PELA SECRETARIA MUNICIPAL DE SAÚDE DE SÃO PAULO, A FARMÁCIA POPULAR DO BRASIL, SITUADA À AV. AMÉRICO SALVADOR NOVELI, Nº 382, ITAQUERA, SÃO PAULO - SP, CEP 08210-090. (EMENTA ELABORADA PELA BIBLIOTECA/MS).
1) Describe the intervention according to official regulations	Saúde Legis	27/02/2013	http://portal2.saude.gov.br/saudelegis/LEG_NORMA_PESQ_CONSULTA.CFM	farmacia AND popular	PRT-92	MS/FIOCRUZ	14/05/2004	IMPLANTA PARA OS FINS DO DISPOSTO NO ART. 1º E RESPECTIVO PARÁGRAFO ÚNICO DA MEDIDA PROVISÓRIA Nº 154 DE 23 DE DEZEMBRO DE 2003 E CONVÊNIO 2004 - 0.095.769-4 AUTORIZADO PELA SECRETARIA MUNICIPAL DE SAÚDE DE SÃO PAULO, A FARMÁCIA POPULAR DO BRASIL, SITUADA À AV. ACADEMIA DE SÃO PAULO, Nº 186, CAMARGO NOVO, ITAIM PAULISTA SÃO PAULO - SP, CEP 08121-400. (EMENTA ELABORADA PELA BIBLIOTECA/MS).
1) Describe the intervention according to official regulations	Saúde Legis	27/02/2013	http://portal2.saude.gov.br/saudelegis/LEG_NORMA_PESQ_CONSULTA.CFM	farmacia AND popular	PRT-93	MS/FIOCRUZ	14/05/2004	IMPLANTA PARA OS FINS DO DISPOSTO NO ART. 1º E RESPECTIVO PARÁGRAFO ÚNICO DA MEDIDA PROVISÓRIA Nº 154 DE 23 DE DEZEMBRO DE 2003 E CONVÊNIO 2004 - 0.095.769-4 AUTORIZADO PELA SECRETARIA MUNICIPAL DE SAÚDE DE SÃO PAULO, A FARMÁCIA POPULAR DO BRASIL, SITUADA À RUA GUAICORUS, Nº 1000, LAPA, SÃO PAULO - SP, CEP 05033-002.
1) Describe the intervention according to official regulations	Saúde Legis	27/02/2013	http://portal2.saude.gov.br/saudelegis/LEG_NORMA_PESQ_CONSULTA.CFM	farmacia AND popular	PRT-94	MS/FIOCRUZ	14/05/2004	IMPLANTA PARA OS FINS DO DISPOSTO NO ART. 1º E RESPECTIVO PARÁGRAFO ÚNICO DA MEDIDA PROVISÓRIA Nº 154 DE 23 DE DEZEMBRO DE 2003 E CONVÊNIO 2004 - 0.095.769-4 AUTORIZADO PELA SECRETARIA MUNICIPAL DE SAÚDE DE SÃO PAULO, A FARMÁCIA POPULAR DO BRASIL, SITUADA À AV. CELSO GARCIA, Nº 3815, TATUAPÉ, MOOCA, SÃO PAULO - SP, CEP 03063-000. (EMENTA ELABORADA PELA BIBLIOTECA/MS).
1) Describe the intervention according to official regulations	Saúde Legis	27/02/2013	http://portal2.saude.gov.br/saudelegis/LEG_NORMA_PESQ_CONSULTA.CFM	farmacia AND popular	PRT-95	MS/FIOCRUZ	14/05/2004	IMPLANTA PARA OS FINS DO DISPOSTO NO ART. 1º E RESPECTIVO PARÁGRAFO ÚNICO DA MEDIDA PROVISÓRIA Nº 154 DE 23 DE DEZEMBRO DE 2003 E CONVÊNIO 2004 - 0.095.769-4 AUTORIZADO PELA SECRETARIA MUNICIPAL DE SAÚDE DE SÃO PAULO, A FARMÁCIA POPULAR DO BRASIL, SITUADA À RUA TENENTE LUIS FERNANDO LOBO, Nº 138, SÃO MIGUEL, SÃO PAULO - SP, CEP 08010-060. (EMENTA ELABORADA PELA BIBLIOTECA/MS).
1) Describe the intervention according to official regulations	Saúde Legis	27/02/2013	http://portal2.saude.gov.br/saudelegis/LEG_NORMA_PESQ_CONSULTA.CFM	farmacia AND popular	PRT-97	MS/FIOCRUZ	14/05/2004	IMPLANTA PARA OS FINS DO DISPOSTO NO ART. 1º E RESPECTIVO PARÁGRAFO ÚNICO DA MEDIDA PROVISÓRIA Nº 154 DE 23 DE DEZEMBRO DE 2003 E CONVÊNIO 2004 - 0.095.769-4 AUTORIZADO PELA SECRETARIA MUNICIPAL DE SAÚDE DE SÃO PAULO, A FARMÁCIA POPULAR DO BRASIL, SITUADA À RUA CUNHA GAGO, Nº 241, PINHEIROS, SÃO PAULO - SP, CEP 05421-000. (EMENTA ELABORADA PELA BIBLIOTECA/MS).
1) Describe the intervention according to official regulations	Saúde Legis	27/02/2013	http://portal2.saude.gov.br/saudelegis/LEG_NORMA_PESQ_CONSULTA.CFM	farmacia AND popular	PRT-99	MS/FIOCRUZ	14/05/2004	IMPLANTA PARA OS FINS DO DISPOSTO NO ART. 1º E RESPECTIVO PARÁGRAFO ÚNICO DA MEDIDA PROVISÓRIA Nº 154 DE 23 DE DEZEMBRO DE 2003 E CONVÊNIO 2004 - 0.095.769-4 AUTORIZADO PELA SECRETARIA MUNICIPAL DE SAÚDE DE SÃO PAULO, A FARMÁCIA POPULAR DO BRASIL, SITUADA À RUA FORÇA PÚBLICA, Nº 64, SANTANA/ TUCURUVI, SÃO PAULO - SP, CEP 02012-080. (EMENTA ELABORADA PELA BIBLIOTECA/MS).
1) Describe the intervention according to official regulations	Saúde Legis	27/02/2013	http://portal2.saude.gov.br/saudelegis/LEG_NORMA_PESQ_CONSULTA.CFM	farmacia AND popular	PRT-87	MS/FIOCRUZ	'14/05/2004/home/lchaves/Documentos/ISAUM-Br/Review/Scientifica review/Lit Rev ISAUM Br_semi_final.xls	IMPLANTA PARA OS FINS DO DISPOSTO NO ART. 1º E RESPECTIVO PARÁGRAFO ÚNICO DA MEDIDA PROVISÓRIA Nº 154 DE 23 DE DEZEMBRO DE 2003 E CONVÊNIO 2004 - 0.095.769-4 AUTORIZADO PELA SECRETARIA MUNICIPAL DE SAÚDE DE SÃO PAULO, A FARMÁCIA POPULAR DO BRASIL, SITUADA À RUA BATISTA CRESPO, Nº 71, CAMPO LINDO, SÃO PAULO - SP, CEP 05786-040. (EMENTA ELABORADA PELA BIBLIOTECA/MS).
1) Describe the intervention according to official regulations	Saúde Legis	27/02/2013	http://portal2.saude.gov.br/saudelegis/LEG_NORMA_PESQ_CONSULTA.CFM	farmacia AND popular	PRT-2272	MS/GM	14/09/2007	APROVA A TRANSFERÊNCIA SUPLEMENTAR DE RECURSOS AO MUNICÍPIO DE SÃO PAULO, REFERENTE A ADEQUAÇÃO DO ESPAÇO FÍSICO OBJETO PARA FUNCIONAMENTO DE UMA UNIDADE DO PROGRAMA FARMÁCIA POPULAR DO BRASIL.
1) Describe the intervention according to official regulations	Saúde Legis	27/02/2013	http://portal2.saude.gov.br/saudelegis/LEG_NORMA_PESQ_CONSULTA.CFM	farmacia AND popular	PRT-745	MS/SAS	14/12/2004	ALTERA A DESCRIÇÃO NA TABELA DE TIPO DE ESTABELECIMENTO DE SAÚDE/ UNIDADE DOS SISTEMAS DE INFORMAÇÃO DO SISTEMA ÚNICO DE SAÚDE (CADASTRO NACIONAL DE ESTABELECIMENTOS DE SAÚDE - SCNES E SISTEMA DE INFORMAÇÃO AMBULATORIAL - SIA/SUS) DO CÓDIGO 43 - FARMÁCIA DA SEGUINTE FORMA. (EMENTA ELABORADA PELA BIBLIOTECA/MS).
1) Describe the intervention according to official regulations	Saúde Legis	27/02/2013	http://portal2.saude.gov.br/saudelegis/LEG_NORMA_PESQ_CONSULTA.CFM	farmacia AND popular	PRT-552	MS/SE	14/12/2006	APROVA O PLANO DE TRABALHO, QUE FAZ PARTE INTEGRANTE DA PRESENTE PORTARIA, INDEPENDENTEMENTE DE TRANSCRIÇÃO, DESTINANDO RECURSOS FINANCEIROS DO ORÇAMENTO DO MINISTÉRIO DA SAÚDE, NO VALOR DE R$ 3.000.000,00 (TRÊS MILHÕES DE REAIS), COM A FINALIDADE DE MANUTENÇÃO DE UNIDADE DE SAÚDE – IMPLANTAÇÃO E MANUTENÇÃO DE FARMÁCIAS POPULARES.
1) Describe the intervention according to official regulations	Saúde Legis	27/02/2013	http://portal2.saude.gov.br/saudelegis/LEG_NORMA_PESQ_CONSULTA.CFM	farmacia AND popular	PRT-3066	MS/GM	14/12/2009	APROVA A ADESÃO DE MUNICÍPIOS AO PROGRAMA FARMÁCIA POPULAR DO BRASIL.
1) Describe the intervention according to official regulations	Saúde Legis	27/02/2013	http://portal2.saude.gov.br/saudelegis/LEG_NORMA_PESQ_CONSULTA.CFM	farmacia AND popular	PRT-723	MS/SE	15/01/2008	APROVA PLANO DE TRABALHO DE APOIO ÀS AÇÕES DE SAÚDE DO(A) FUNDAÇÃO OSWALDO CRUZ.
1) Describe the intervention according to official regulations	Saúde Legis	27/02/2013	http://portal2.saude.gov.br/saudelegis/LEG_NORMA_PESQ_CONSULTA.CFM	farmacia AND popular	PRT-175	MS/FIOCRUZ	15/06/2004	IMPLANTA PARA OS FINS DO DISPOSTO NO ART. 1º E RESPECTIVO PARÁGRAFO ÚNICO DA MEDIDA PROVISÓRIA Nº 154 DE 23 DE DEZEMBRO DE 2003 E CONVÊNIO 2004 - 0.095.769-4 AUTORIZADO PELA SECRETARIA MUNICIPAL DE SAÚDE DE SÃO PAULO, A FARMÁCIA POPULAR DO BRASIL, SITUADA À AV. ENGENHEIRO GEORGE COBISIER, Nº 1351, CAPITAL - SÃO PAULO - SP. (EMENTA ELABORADA PELA BIBLIOTECA/MS).
1) Describe the intervention according to official regulations	Saúde Legis	27/02/2013	http://portal2.saude.gov.br/saudelegis/LEG_NORMA_PESQ_CONSULTA.CFM	farmacia AND popular	PRT-176	MS/FIOCRUZ	15/06/2004	IMPLANTA PARA OS FINS DO DISPOSTO NO ART. 1º E RESPECTIVO PARÁGRAFO ÚNICO DA MEDIDA PROVISÓRIA Nº 154 DE 23 DE DEZEMBRO DE 2003 E CONVÊNIO 2004 - 0.095.769-4 AUTORIZADO PELA SECRETARIA MUNICIPAL DE SAÚDE DE SÃO PAULO, A FARMÁCIA POPULAR DO BRASIL, SITUADA À AV. MUTINGA, Nº 562, SÃO DOMINGOS, SÃO PAULO - SP. (EMENTA ELABORADA PELA BIBLIOTECA/MS).
1) Describe the intervention according to official regulations	Saúde Legis	27/02/2013	http://portal2.saude.gov.br/saudelegis/LEG_NORMA_PESQ_CONSULTA.CFM	farmacia AND popular	PRT-1414	MS/GM	15/06/2007	ALTERA A PORTARIA Nº 491, DE 9 DE MARÇO DE 2006, QUE DISPÕE SOBRE A EXPANSÃO DO PROGRAMA "FARMÁCIA POPULAR DO BRASIL".
1) Describe the intervention according to official regulations	Saúde Legis	27/02/2013	http://portal2.saude.gov.br/saudelegis/LEG_NORMA_PESQ_CONSULTA.CFM	farmacia AND popular	PRT-2546	MS/GM	15/10/2007	APROVA ADESÃO DO ESTADO DO RIO DE JANEIRO AO PROGRAMA FARMÁCIA POPULAR DO BRASIL.
1. Describe the intervention according to official regulations	Saúde Legis	27/02/2013	http://portal2.saude.gov.br/saudelegis/LEG_NORMA_PESQ_CONSULTA.CFM	farmacia AND popular	PRT-2969	MS/GM	15/12/2011	DESABILITA MUNICÍPIOS DA MANUTENÇÃO DE UNIDADES DO PROGRAMA FARMÁCIA POPULAR DO BRASIL.
1) Describe the intervention according to official regulations	Saúde Legis	27/02/2013	http://portal2.saude.gov.br/saudelegis/LEG_NORMA_PESQ_CONSULTA.CFM	farmacia AND popular	PRT-749	MS/GM	16/04/2009	DISPÕE SOBRE A EXPANSÃO DO PROGRAMA FARMÁCIA POPULAR DO BRASIL - AQUI TEM FARMÁCIA POPULAR.
1) Describe the intervention according to official regulations	Saúde Legis	27/02/2013	http://portal2.saude.gov.br/saudelegis/LEG_NORMA_PESQ_CONSULTA.CFM	farmacia AND popular	PRT-685	MS/SE	17/01/2008	APROVA PLANO DE TRABALHO DE APOIO ÀS AÇÕES DE SAÚDE DO(A) UNIVERSIDADE FEDERAL DO RIO GRANDE DO SUL.
1) Describe the intervention according to official regulations	Saúde Legis	27/02/2013	http://portal2.saude.gov.br/saudelegis/LEG_NORMA_PESQ_CONSULTA.CFM	farmacia AND popular	PRT-548	MS/GM	17/03/2006	APROVA A PROPOSTA DE ADESÃO DE MUNICÍPIOS AO PROGRAMA FARMÁCIA POPULAR DO BRASIL. (EMENTA ELABORADA PELA BIBLIOTECA/MS).
1) Describe the intervention according to official regulations	Saúde Legis	27/02/2013	http://portal2.saude.gov.br/saudelegis/LEG_NORMA_PESQ_CONSULTA.CFM	farmacia AND popular	PRT-549	MS/GM	17/03/2006	APROVA A PROPOSTA DE ADESÃO AO PROGRAMA FARMÁCIA POPULAR DO BRASIL, DO ESTADO DO MATO GROSSO. (EMENTA ELABORADA PELA BIBLIOTECA/MS).
1) Describe the intervention according to official regulations	Saúde Legis	27/02/2013	http://portal2.saude.gov.br/saudelegis/LEG_NORMA_PESQ_CONSULTA.CFM	farmacia AND popular	PRT-550	MS/GM	17/03/2006	APROVA ADESÃO DO ESTADO DO AMAZONAS AO PROGRAMA FARMÁCIA POPULAR DO BRASIL. (EMENTA ELABORADA PELA BIBLIOTECA/MS).
1) Describe the intervention according to official regulations	Saúde Legis	27/02/2013	http://portal2.saude.gov.br/saudelegis/LEG_NORMA_PESQ_CONSULTA.CFM	farmacia AND popular	PRT-454	MS/GM	17/03/2011	ALTERA O § 2º DO ART. 1º DA PORTARIA Nº 472/GM/MS, DE 4 DE MARÇO DE 2010, QUE DISPÕE SOBRE A DISPONIBILIDADE DO MEDICAMENTO FOSFATO DE OSELTAMIVIR NAS UNIDADES DA REDE PRÓPRIA DO PROGRAMA FARMÁCIA POPULAR DO BRASIL.
1) Describe the intervention according to official regulations	Saúde Legis	27/02/2013	http://portal2.saude.gov.br/saudelegis/LEG_NORMA_PESQ_CONSULTA.CFM	farmacia AND popular	PRT-1047	MS/GM	17/05/2006	APROVA ADESÃO DE MUNICÍPIOS AO PROGRAMA FARMÁCIA POPULAR DO BRASIL. (EMENTA ELABORADA PELA BIBLIOTECA/MS).
1. Describe the intervention according to official regulations	Saúde Legis	27/02/2013	http://portal2.saude.gov.br/saudelegis/LEG_NORMA_PESQ_CONSULTA.CFM	farmacia AND popular	PRT-971	MS/GM	17/05/2012	Dispõe sobre o Programa Farmácia Popular do Brasil.
1. Describe the intervention according to official regulations	Saúde Legis	27/02/2013	http://portal2.saude.gov.br/saudelegis/LEG_NORMA_PESQ_CONSULTA.CFM	farmacia AND popular	PRT-977	MS/GM	17/05/2012	Desabilita o município de Sarandi, (PR) e o Estado do Mato Grosso da manutenção de unidades do Programa Farmácia Popular do Brasil.
1) Describe the intervention according to official regulations	Saúde Legis	27/02/2013	http://portal2.saude.gov.br/saudelegis/LEG_NORMA_PESQ_CONSULTA.CFM	farmacia AND popular	PRT-934	MS/GM	17/06/2005	APROVA ADESÃO DOS MUNICÍPIOS AO PROGRAMA FARMÁCIA POPULAR DO BRASIL. (EMENTA ELABORADA PELA BIBLIOTECA/MS).
1) Describe the intervention according to official regulations	Saúde Legis	27/02/2013	http://portal2.saude.gov.br/saudelegis/LEG_NORMA_PESQ_CONSULTA.CFM	farmacia AND popular	PRT-2650	MS/GM	17/12/2004	APROVA ADESÃO DOS ESTADOS, MENCIONADOS NO ANEXO, AO PROGRAMA FARMÁCIA POPULAR DO BRASIL. (EMENTA ELABORADA PELA BIBLIOTECA/MS).
1) Describe the intervention according to official regulations	Saúde Legis	27/02/2013	http://portal2.saude.gov.br/saudelegis/LEG_NORMA_PESQ_CONSULTA.CFM	farmacia AND popular	PRT-2651	MS/GM	17/12/2004	APROVA ADESÃO DOS MUNICÍPIOS, MENCIONADOS NO ANEXO, AO PROGRAMA FARMÁCIA POPULAR DO BRASIL. (EMENTA ELABORADA PELA BIBLIOTECA/MS).
1) Describe the intervention according to official regulations	Saúde Legis	27/02/2013	http://portal2.saude.gov.br/saudelegis/LEG_NORMA_PESQ_CONSULTA.CFM	farmacia AND popular	PRT-2652	MS/GM	17/12/2004	APROVA ADESÃO DO MUNICÍPIO DE SALVADOR, DO ESTADO DA BAHIA, AO PROGRAMA FARMÁCIA POPULAR DO BRASIL. (EMENTA ELABORADA PELA BIBLIOTECA/MS).
1) Describe the intervention according to official regulations	Saúde Legis	27/02/2013	http://portal2.saude.gov.br/saudelegis/LEG_NORMA_PESQ_CONSULTA.CFM	farmacia AND popular	PRT-2653	MS/GM	17/12/2004	APROVA ADESÃO DO MUNICÍPIO DE VITÓRIA DA CONQUISTA, DO ESTADO DA BAHIA, AO PROGRAMA FARMÁCIA POPULAR DO BRASIL. (EMENTA ELABORADA PELA BIBLIOTECA/MS).
1) Describe the intervention according to official regulations	Saúde Legis	27/02/2013	http://portal2.saude.gov.br/saudelegis/LEG_NORMA_PESQ_CONSULTA.CFM	farmacia AND popular	PRT-2654	MS/GM	17/12/2004	APROVA ADESÃO DO MUNICÍPIO DE SÃO PAULO, DO ESTADO DE SÃO PAULO, AO PROGRAMA FARMÁCIA POPULAR DO BRASIL. (EMENTA ELABORADA PELA BIBLIOTECA/MS).
1) Describe the intervention according to official regulations	Saúde Legis	27/02/2013	http://portal2.saude.gov.br/saudelegis/LEG_NORMA_PESQ_CONSULTA.CFM	farmacia AND popular	PRT-2655	MS/GM	17/12/2004	APROVA ADESÃO DO MUNICÍPIO DE GOIÂNIA, DO ESTADO DE GOIÁS, AO PROGRAMA FARMÁCIA POPULAR DO BRASIL. (EMENTA ELABORADA PELA BIBLIOTECA/MS).
1) Describe the intervention according to official regulations	Saúde Legis	27/02/2013	http://portal2.saude.gov.br/saudelegis/LEG_NORMA_PESQ_CONSULTA.CFM	farmacia AND popular	PRT-2656	MS/GM	17/12/2004	APROVA ADESÃO DO MUNICÍPIO DE CAXIAS DO SUL, DO ESTADO DO RIO GRANDE DO SUL, AO PROGRAMA FARMÁCIA POPULAR DO BRASIL. (EMENTA ELABORADA PELA BIBLIOTECA/MS).
1) Describe the intervention according to official regulations	Saúde Legis	27/02/2013	http://portal2.saude.gov.br/saudelegis/LEG_NORMA_PESQ_CONSULTA.CFM	farmacia AND popular	PRT-3089	MS/GM	17/12/2009	DISPÕE SOBRE A EXPANSÃO DO PROGRAMA FARMÁCIA POPULAR DO BRASIL - AQUI TEM FARMÁCIA POPULAR.
1. Describe the intervention according to official regulations	Saúde Legis	27/02/2013	http://portal2.saude.gov.br/saudelegis/LEG_NORMA_PESQ_CONSULTA.CFM	farmacia AND popular	PRT-403	MS/GM	18/03/2013	Desabilita Municípios da manutenção de Unidades do Programa Farmácia Popular do Brasil: SÃO BENTO DO SUL - SC e C A S C AV E L- PA
1) Describe the intervention according to official regulations	Saúde Legis	27/02/2013	http://portal2.saude.gov.br/saudelegis/LEG_NORMA_PESQ_CONSULTA.CFM	farmacia AND popular	PRT-1257	MS/GM	18/06/2009	APROVA A ADESÃO DE MUNICÍPIOS AO PROGRAMA FARMÁCIA POPULAR DO BRASIL.
1) Describe the intervention according to official regulations	Saúde Legis	27/02/2013	http://portal2.saude.gov.br/saudelegis/LEG_NORMA_PESQ_CONSULTA.CFM	farmacia AND popular	PRT-1403	MS/GM	19/08/2005	APROVA ADESÃO DOS MUNICÍPIOS AO PROGRAMA FARMÁCIA POPULAR DO BRASIL. (EMENTA ELABORADA PELA BIBLIOTECA/MS).
1) Describe the intervention according to official regulations	Saúde Legis	27/02/2013	http://portal2.saude.gov.br/saudelegis/LEG_NORMA_PESQ_CONSULTA.CFM	farmacia AND popular	PRT-155	MS/GM	20/01/2006	APROVA A PROPOSTA DE ADESÃO AO PROGRAMA FARMÁCIA POPULAR DO BRASIL DOS MUNICÍPIOS MENCIONADOS NO ANEXO A ESTA PORTARIA.
1) Describe the intervention according to official regulations	Saúde Legis	27/02/2013	http://portal2.saude.gov.br/saudelegis/LEG_NORMA_PESQ_CONSULTA.CFM	farmacia AND popular	PRT-758	MS/GM	20/05/2005	APROVA A PROPOSTA DE ADESÃO DE MUNICÍPIOS AO PROGRAMA FARMÁCIA POPULAR DO BRASIL.
1) Describe the intervention according to official regulations	Saúde Legis	27/02/2013	http://portal2.saude.gov.br/saudelegis/LEG_NORMA_PESQ_CONSULTA.CFM	farmacia AND popular	PRT-943	MS/GM	20/06/2005	DESABILITA O MUNICÍPIO DE DIADEMA - SP PARA O RECEBIMENTO DO INCENTIVO AO PROGRAMA FARMÁCIA POPULAR DO BRASIL (EMENTA ELABORADA PELA BIBLIOTECA/MS).
1) Describe the intervention according to official regulations	Saúde Legis	27/02/2013	http://portal2.saude.gov.br/saudelegis/LEG_NORMA_PESQ_CONSULTA.CFM	farmacia AND popular	PRT-1279	MS/GM	20/06/2006	INSTITUI O COMITÊ MULTIDISCIPLINAR DE ASSESSORAMENTO TÉCNICO À EXPANSÃO DO PROGRAMA “FARMÁCIA POPULAR DO BRASIL”. (EMENTA ELABORADA PELA BIBLIOTECA/MS).
1) Describe the intervention according to official regulations	Saúde Legis	27/02/2013	http://portal2.saude.gov.br/saudelegis/LEG_NORMA_PESQ_CONSULTA.CFM	farmacia AND popular	PRT-377	MS/GM	21/02/2007	DESABILITA O MUNICÍPIO DE JACAREÍ NO ESTADO DE SÃO PAULO O QUAL FOI HABILITADO A RECEBER O INCENTIVO FINANCEIRO DO PROGRAMA FARMÁCIA POPULAR DO BRASIL.
1) Describe the intervention according to official regulations	Saúde Legis	27/02/2013	http://portal2.saude.gov.br/saudelegis/LEG_NORMA_PESQ_CONSULTA.CFM	farmacia AND popular	PRT-378	MS/GM	21/02/2007	DESABILITA O MUNICÍPIO DE PIRACICABA NO ESTADO DE SÃO PAULO, O QUAL FOI HABILITADO A RECEBER O INCENTIVO FINANCEIRO DO PROGRAMA FARMÁCIA POPULAR DO BRASIL.
1) Describe the intervention according to official regulations	Saúde Legis	27/02/2013	http://portal2.saude.gov.br/saudelegis/LEG_NORMA_PESQ_CONSULTA.CFM	farmacia AND popular	PRT-379	MS/GM	21/02/2007	APROVA A PROPOSTA DE ADESÃO DO ESTADO DA BAHIA AO PROGRAMA FARMÁCIA POPULAR DO BRASIL.
1) Describe the intervention according to official regulations	Saúde Legis	27/02/2013	http://portal2.saude.gov.br/saudelegis/LEG_NORMA_PESQ_CONSULTA.CFM	farmacia AND popular	PRT-380	MS/GM	21/02/2007	APROVA A PROPOSTA DE ADESÃO DOS MUNICÍPIOS DE OLINDA - PE E IPATINGA – MG AO PROGRAMA FARMÁCIA POPULAR DO BRASIL.
1) Describe the intervention according to official regulations	Saúde Legis	27/02/2013	http://portal2.saude.gov.br/saudelegis/LEG_NORMA_PESQ_CONSULTA.CFM	farmacia AND popular	PRT-1907	MS/GM	21/08/2009	APROVA ADESÃO DE MUNICÍPIOS AO PROGRAMA FARMÁCIA POPULAR DO BRASIL.
1) Describe the intervention according to official regulations	Saúde Legis	27/02/2013	http://portal2.saude.gov.br/saudelegis/LEG_NORMA_PESQ_CONSULTA.CFM	farmacia AND popular	PRT-401	MS/SE	21/10/2008	APROVA PLANO DE TRABALHO DE APOIO ÀS AÇÕES DE SAÚDE DO(A) FUNDAÇÃO OSWALDO CRUZ, ENTE PÚBLICO FEDERAL INTEGRANTE DO SISTEMA ÚNICO DE SAÚDE - SUS.
1) Describe the intervention according to official regulations	Saúde Legis	27/02/2013	http://portal2.saude.gov.br/saudelegis/LEG_NORMA_PESQ_CONSULTA.CFM	farmacia AND popular	PRT-3219	MS/GM	21/10/2010	AMPLIA A COBERTURA DO PROGRAMA FARMÁCIA POPULAR DO BRASIL - AQUI TEM FARMÁCIA POPULAR.
1) Describe the intervention according to official regulations	Saúde Legis	27/02/2013	http://portal2.saude.gov.br/saudelegis/LEG_NORMA_PESQ_CONSULTA.CFM	farmacia AND popular	PRT-2671	MS/GM	21/12/2004	APROVA A PROPOSTA DE ADESÃO DE MUNICÍPIOS BOA VISTA, CAMPINAS, RIO GRANDE MENCIONADOS NESTA PORTARIA AO PROGRAMA FARMÁCIA POPULAR DO BRASIL.
1) Describe the intervention according to official regulations	Saúde Legis	27/02/2013	http://portal2.saude.gov.br/saudelegis/LEG_NORMA_PESQ_CONSULTA.CFM	farmacia AND popular	PRT-2672	MS/GM	21/12/2004	APROVA ADESÃO DO ESTADO DE SERGIPE AO PROGRAMA FARMÁCIA POPULAR DO BRASIL. (EMENTA ELABORADA PELA BIBLIOTECA/MS).
1) Describe the intervention according to official regulations	Saúde Legis	27/02/2013	http://portal2.saude.gov.br/saudelegis/LEG_NORMA_PESQ_CONSULTA.CFM	farmacia AND popular	PRT-36	MS/SE/FNS	22/01/2009	PRORROGA, ATÉ 31/12/2009, O PRAZO DE EXECUÇÃO DO PLANO DE TRABALHO APROVADO PELA PORTARIA SE/MS Nº. 685/2007, PUBLICADA NO DOU Nº. 12, SEÇÃO 1, DE 17/01/2008.
1) Describe the intervention according to official regulations	Saúde Legis	27/02/2013	http://portal2.saude.gov.br/saudelegis/LEG_NORMA_PESQ_CONSULTA.CFM	farmacia AND popular	PRT-1346	MS/GM	22/06/2006	DEFINE O PREÇO DE VENDA DOS MEDICAMENTOS DO PROGRAMA “FARMÁCIA POPULAR DO BRASIL”. (EMENTA ELABORADA PELA BIBLIOTECA/MS).
1) Describe the intervention according to official regulations	Saúde Legis	27/02/2013	http://portal2.saude.gov.br/saudelegis/LEG_NORMA_PESQ_CONSULTA.CFM	farmacia AND popular	PRT-327	MS/FIOCRUZ	22/11/2004	IMPLANTA, PARA OS FINS DO DISPOSTO NO PARÁGRAFO ÚNICO DO ART. 1º DA LEI Nº 10.858, DE 13 DE ABRIL DE 2004, A FARMÁCIA POPULAR DO BRASIL, SITUADA À PRAÇA SANTO ANTÔNIO, 68, EDIFÍCIO ARACAJU - CENTRO - ITABUNA - BAHIA - CEP: 45600-000. (EMENTA ELABORADA PELA BIBLIOTECA/MS).
1) Describe the intervention according to official regulations	Saúde Legis	27/02/2013	http://portal2.saude.gov.br/saudelegis/LEG_NORMA_PESQ_CONSULTA.CFM	farmacia AND popular	PRT-367	MS/GM	23/02/2010	INCLUI O MEDICAMENTO FOSFATO DE OSELTAMIVIR NO PROGRAMA FARMÁCIA POPULAR DO BRASIL - AQUI TEM FARMÁCIA POPULAR, E DEFINE OS VALORES DE REFERÊNCIA PARA AS SUAS APRESENTAÇÕES.
1) Describe the intervention according to official regulations	Saúde Legis	27/02/2013	http://portal2.saude.gov.br/saudelegis/LEG_NORMA_PESQ_CONSULTA.CFM	farmacia AND popular	PRT-1742	MS/GM	23/09/2005	EXCLUI O MUNICÍPIO DE NOVO GAMA (GO), DO ANEXO À PORTARIA Nº 1.403/GM, DE 18 DE AGOSTO DE 2005. (EMENTA ELABORADA PELA BIBLIOTECA/MS).
1) Describe the intervention according to official regulations	Saúde Legis	27/02/2013	http://portal2.saude.gov.br/saudelegis/LEG_NORMA_PESQ_CONSULTA.CFM	farmacia AND popular	PRT-2675	MS/GM	23/12/2004	APROVA ADESÃO DO MUNICÍPIO DE APARECIDA, DO ESTADO DE SÃO PAULO, AO PROGRAMA FARMÁCIA POPULAR DO BRASIL. (EMENTA ELABORADA PELA BIBLIOTECA/MS).
1) Describe the intervention according to official regulations	Saúde Legis	27/02/2013	http://portal2.saude.gov.br/saudelegis/LEG_NORMA_PESQ_CONSULTA.CFM	farmacia AND popular	PRT-406	MS/SE	23/12/2004	APROVA PLANO DE TRABALHO DE APOIO ÀS AÇÕES DE SAÚDE DO(A) FUNDAÇÃO OSWALDO CRUZ. (EMENTA ELABORADA PELA BIBLIOTECA/MS).
1) Describe the intervention according to official regulations	Saúde Legis	27/02/2013	http://portal2.saude.gov.br/saudelegis/LEG_NORMA_PESQ_CONSULTA.CFM	farmacia AND popular	PRT-198	MS/FIOCRUZ	24/06/2004	ALTERA PORTARIA DA PRESIDÊNCIA Nº 175 DE 25/05/2004, PUBLICADA NO DOU DO DIA 15/06/2004, SEÇÃO 1, PÁG. 29, QUE IMPLANTA A FARMÁCIA POPULAR DO BRASIL. (EMENTA ELABORADA PELA BIBLIOTECA/MS).
1) Describe the intervention according to official regulations	Saúde Legis	27/02/2013	http://portal2.saude.gov.br/saudelegis/LEG_NORMA_PESQ_CONSULTA.CFM	farmacia AND popular	PRT-199	MS/FIOCRUZ	24/06/2004	ALTERA PORTARIA DA PRESIDÊNCIA Nº 176 DE 25/05/2004, PUBLICADA NO DOU DO DIA 15/06/2004, SEÇÃO 1, PÁG. 29, QUE IMPLANTA A FARMÁCIA POPULAR DO BRASIL. (EMENTA ELABORADA PELA BIBLIOTECA/MS).
1) Describe the intervention according to official regulations	Saúde Legis	27/02/2013	http://portal2.saude.gov.br/saudelegis/LEG_NORMA_PESQ_CONSULTA.CFM	farmacia AND popular	PRT-436	MS/SE	24/11/2008	APROVA PLANO DE TRABALHO DE APOIO ÀS AÇÕES DE SAÚDE DO(A) UNIVERSIDADE FEDERAL DO RIO GRANDE DO SUL.
1) Describe the intervention according to official regulations	Saúde Legis	27/02/2013	http://portal2.saude.gov.br/saudelegis/LEG_NORMA_PESQ_CONSULTA.CFM	farmacia AND popular	PRT-3082	MS/GM	24/12/2008	DESABILITA O MUNICÍPIO DE ARAUCÁRIA, DO ESTADO DO PARANÁ, DA IMPLANTAÇÃO DE UNIDADES DO PROGRAMA FARMÁCIA POPULAR DO BRASIL.
1) Describe the intervention according to official regulations	Saúde Legis	27/02/2013	http://portal2.saude.gov.br/saudelegis/LEG_NORMA_PESQ_CONSULTA.CFM	farmacia AND popular	PRT-71	MS/FIOCRUZ	25/05/2005	ALTERA PORTARIA DA PRESIDÊNCIA Nº 061/2004-PR DE 17.02.04, QUE IMPLANTA, A FARMÁCIA POPULAR DO BRASIL SITUADA À PRAÇA QUINZE DE NOVEMBRO Nº 21, CENTRO, RIO DE JANEIRO. (EMENTA ELABORADA PELA BIBLIOTECA/MS).
1) Describe the intervention according to official regulations	Saúde Legis	27/02/2013	http://portal2.saude.gov.br/saudelegis/LEG_NORMA_PESQ_CONSULTA.CFM	farmacia AND popular	PRT-1767	MS/GM	25/07/2007	DISPÕE SOBRE O MODELO DE GESTÃO DO PROGRAMA FARMÁCIA POPULAR DO BRASIL.
1) Describe the intervention according to official regulations	Saúde Legis	27/02/2013	http://portal2.saude.gov.br/saudelegis/LEG_NORMA_PESQ_CONSULTA.CFM	farmacia AND popular	PRT-304	MS/FIOCRUZ	25/10/2004	IMPLANTA, PARA OS FINS DO DISPOSTO NO PARÁGRAFO ÚNICO DO ARTIGO 1° DA LEI N° 10.858, DE 13 DE ABRIL DE 2004, A FARMÁCIA POPULAR DO BRASIL, SITUADA À RUA GARIBALDI, 543, CENTRO - CAXIAS DO SUL - RS - CEP 95080-190. (EMENTA ELABORADA PELA BIBLIOTECA/MS).
1) Describe the intervention according to official regulations	Saúde Legis	27/02/2013	http://portal2.saude.gov.br/saudelegis/LEG_NORMA_PESQ_CONSULTA.CFM	farmacia AND popular	PRT-305	MS/FIOCRUZ	25/10/2004	IMPLANTA, PARA OS FINS DO DISPOSTO NO PARÁGRAFO ÚNICO DO ARTIGO 1° DA LEI N° 10.858, DE 13 DE ABRIL DE 2004, A FARMÁCIA POPULAR DO BRASIL, SITUADA À AVENIDA ANTÔNIO DE ALMEIDA, N° 1200 LOTE 315 B, BAIRRO RETIRO - VOLTA REDONDA - RJ, CEP 27277-330. (EMENTA ELABORADA PELA BIBLIOTECA/MS).
1. Describe the intervention according to official regulations	Saúde Legis	27/02/2013	http://portal2.saude.gov.br/saudelegis/LEG_NORMA_PESQ_CONSULTA.CFM	farmacia AND popular	PRT-817	MS/GM	26/04/2012	Desabilita Municípios da manutenção de unidades do Programa Farmácia Popular do Brasil.
1) Describe the intervention according to official regulations	Saúde Legis	27/02/2013	http://portal2.saude.gov.br/saudelegis/LEG_NORMA_PESQ_CONSULTA.CFM	farmacia AND popular	PRT-2751	MS/GM	26/10/2007	APROVA A ADESÃO DE MUNICÍPIOS AO PROGRAMA FARMÁCIA POPULAR DO BRASIL.
1) Describe the intervention according to official regulations	Saúde Legis	27/02/2013	http://portal2.saude.gov.br/saudelegis/LEG_NORMA_PESQ_CONSULTA.CFM	farmacia AND popular	PRT-570	MS/GM	27/03/2008	APROVA ADESÃO DE MUNICÍPIOS AO PROGRAMA FARMÁCIA POPULAR DO BRASIL.
1) Describe the intervention according to official regulations	Saúde Legis	27/02/2013	http://portal2.saude.gov.br/saudelegis/LEG_NORMA_PESQ_CONSULTA.CFM	farmacia AND popular	PRT-947	MS/GM	27/04/2010	AMPLIA A COBERTURA DO PROGRAMA FARMÁCIA POPULAR DO BRASIL - AQUI TEM FARMÁCIA POPULAR.
1) Describe the intervention according to official regulations	Saúde Legis	27/02/2013	http://portal2.saude.gov.br/saudelegis/LEG_NORMA_PESQ_CONSULTA.CFM	farmacia AND popular	PRT-1239	MS/GM	27/07/2005	ALTERA O ART. 1 DA PORTARIA N 1.651/GM, DE 11 DE AGOSTO DE 2004. (EMENTA ELABORADA PELA BIBLIOTECA/MS).
1) Describe the intervention according to official regulations	Saúde Legis	27/02/2013	http://portal2.saude.gov.br/saudelegis/LEG_NORMA_PESQ_CONSULTA.CFM	farmacia AND popular	PRT-2076	MS/GM	27/10/2005	APROVA ADESÃO DO ESTADO DO AMAZONAS AO PROGRAMA FARMÁCIA POPULAR DO BRASIL. (EMENTA ELABORADA PELA BIBLIOTECA/MS).
1. Describe the intervention according to official regulations	Saúde Legis	27/02/2013	http://portal2.saude.gov.br/saudelegis/LEG_NORMA_PESQ_CONSULTA.CFM	farmacia AND popular	PRT-271	MS/GM	28/02/2013	Institui a Base Nacional de Dados de ações e serviços da Assistência Farmacêutica e regulamenta o conjunto de dados, fluxo e cronograma de envio referente ao Componente Básico da Assistência Farmacêutica no âmbito do Sistema Único de Saúde (SUS).
1) Describe the intervention according to official regulations	Saúde Legis	27/02/2013	http://portal2.saude.gov.br/saudelegis/LEG_NORMA_PESQ_CONSULTA.CFM	farmacia AND popular	PRT-624	MS/GM	28/04/2005	APROVA ADESÃO DE MUNICÍPIOS AO PROGRAMA FARMÁCIA POPULAR DO BRASIL. (EMENTA ELABORADA PELA BIBLIOTECA/MS).
1) Describe the intervention according to official regulations	Saúde Legis	27/02/2013	http://portal2.saude.gov.br/saudelegis/LEG_NORMA_PESQ_CONSULTA.CFM	farmacia AND popular	PRT-2139	MS/GM	28/07/2010	INSTITUI GRUPO DE TRABALHO COM A FINALIDADE DE ELABORAR DIRETRIZES E ESTRATÉGIAS PARA A ORGANIZAÇÃO, FORTALECIMENTO E APRIMORAMENTO DAS AÇÕES E SERVIÇOS DAS FARMÁCIAS HOSPITALARES NO ÂMBITO DOS HOSPITAIS, CLÍNICAS E ESTABELECIMENTOS CONGÊNERES.
1) Describe the intervention according to official regulations	Saúde Legis	27/02/2013	http://portal2.saude.gov.br/saudelegis/LEG_NORMA_PESQ_CONSULTA.CFM	farmacia AND popular	PRT-280	MS/FIOCRUZ	28/09/2005	RETIFICA PORTARIA 171/2005-PR DE 28/06/2005, QUE IMPLANTA, A FARMÁCIA POPULAR DO BRASIL, PUBLICADA EM 05/07/2005, SEÇÃO 1, PÁGINA 64. (EMENTA ELABORADA PELA BIBLIOTECA/MS).
1) Describe the intervention according to official regulations	Saúde Legis	27/02/2013	http://portal2.saude.gov.br/saudelegis/LEG_NORMA_PESQ_CONSULTA.CFM	farmacia AND popular	PRT-12	MS/SCTIE	28/09/2007	DESIGNA OS REPRESENTANTES DO CONSELHO GESTOR DO PROGRAMA FARMÁCIA POPULAR DO BRASIL QUE REPRESENTAM SEUS RESPECTIVOS ÓRGÃOS E ENTIDADES.
1) Describe the intervention according to official regulations	Saúde Legis	27/02/2013	http://portal2.saude.gov.br/saudelegis/LEG_NORMA_PESQ_CONSULTA.CFM	farmacia AND popular	PRT-2093	MS/GM	28/10/2005	APROVA ADESÃO DE MUNICÍPIOS AO PROGRAMA FARMÁCIA POPULAR DO BRASIL. (EMENTA ELABORADA PELA BIBLIOTECA/MS).
1) Describe the intervention according to official regulations	Saúde Legis	27/02/2013	http://portal2.saude.gov.br/saudelegis/LEG_NORMA_PESQ_CONSULTA.CFM	farmacia AND popular	PRT-1082	MS/GM	29/05/2009	APROVA ADESÃO DE MUNICÍPIOS AO PROGRAMA FARMÁCIA POPULAR DO BRASIL.
1) Describe the intervention according to official regulations	Saúde Legis	27/02/2013	http://portal2.saude.gov.br/saudelegis/LEG_NORMA_PESQ_CONSULTA.CFM	farmacia AND popular	PRT-391	MS/FIOCRUZ	29/11/2005	TORNA SEM EFEITO A PORTARIA Nº 172/2005-PR DE 28/06/2005, PUBLICADA EM 05/07/2005 NO DOU SEÇÃO 1, PÁG. 64, TENDO EM VISTA A NÃO IMPLEMENTAÇÃO DA LOJA DA FARMÁCIA POPULAR DO BRASIL, SITUADA À RUA BULHÕES MACIEL,366 - LOJAS D E E - PARADA DE LUCAS - RIO DE JANEIRO / RJ. (EMENTA ELABORADA PELA BIBLIOTECA/MS).
1) Describe the intervention according to official regulations	Saúde Legis	27/02/2013	http://portal2.saude.gov.br/saudelegis/LEG_NORMA_PESQ_CONSULTA.CFM	farmacia AND popular	PRT-392	MS/FIOCRUZ	29/11/2005	TORNA SEM EFEITO A PORTARIA Nº 174/2005-PR DE 28/06/2005, PUBLICADA EM 05/07/2005 NO DOU SEÇÃO 1, PÁG. 64, TENDO EM VISTA A NÃO IMPLEMENTAÇÃO DA FARMÁCIA POPULAR DO BRASIL, SITUADA À ESTRADA FELICIANO SODRÉ, 2118 - CENTRO - MESQUITA / RJ. (EMENTA ELABORADA PELA BIBLIOTECA/MS).
1) Describe the intervention according to official regulations	Saúde Legis	27/02/2013	http://portal2.saude.gov.br/saudelegis/LEG_NORMA_PESQ_CONSULTA.CFM	farmacia AND popular	PRT-471	MS/SE	29/12/2005	APROVA PLANO DE TRABALHO DE APOIO ÀS AÇÕES DE SAÚDE DO(A) FUNDAÇÃO UNIVERSIDADE DE BRASÍLIA.
1) Describe the intervention according to official regulations	Saúde Legis	27/02/2013	http://portal2.saude.gov.br/saudelegis/LEG_NORMA_PESQ_CONSULTA.CFM	farmacia AND popular	PRT-677	MS/GM	30/03/2010	DESABILITA MUNICÍPIOS DO PROGRAMA FARMÁCIA POPULAR DO BRASIL.
1) Describe the intervention according to official regulations	Saúde Legis	27/02/2013	http://portal2.saude.gov.br/saudelegis/LEG_NORMA_PESQ_CONSULTA.CFM	farmacia AND popular	PRT-1069	MS/GM	30/05/2008	APROVA A ADESÃO DE MUNICÍPIOS AO PROGRAMA FARMÁCIA POPULAR DO BRASIL.
1) Describe the intervention according to official regulations	Saúde Legis	27/02/2013	http://portal2.saude.gov.br/saudelegis/LEG_NORMA_PESQ_CONSULTA.CFM	farmacia AND popular	PRT-1001	MS/GM	30/06/2005	APROVA ADESÃO DOS MUNICÍPIOS MENCIONADOS NO ANEXO AO PROGRAMA FARMÁCIA POPULAR DO BRASIL. (EMENTA ELABORADA PELA BIBLIOTECA/MS).
1) Describe the intervention according to official regulations	Saúde Legis	27/02/2013	http://portal2.saude.gov.br/saudelegis/LEG_NORMA_PESQ_CONSULTA.CFM	farmacia AND popular	PRT-1761	MS/GM	30/09/2005	APROVA A PROPOSTA DE ADESÃO DE MUNICÍPIOS AO PROGRAMA FARMÁCIA POPULAR DO BRASIL. (EMENTA ELABORADA PELA BIBLIOTECA/MS).
1) Describe the intervention according to official regulations	Saúde Legis	27/02/2013	http://portal2.saude.gov.br/saudelegis/LEG_NORMA_PESQ_CONSULTA.CFM	farmacia AND popular	PRT-1762	MS/GM	30/09/2005	APROVA A PROPOSTA DE ADESÃO DO ESTADO DO AMAZONAS AO PROGRAMA FARMÁCIA POPULAR DO BRASIL. (EMENTA ELABORADA PELA BIBLIOTECA/MS).
1) Describe the intervention according to official regulations	Saúde Legis	27/02/2013	http://portal2.saude.gov.br/saudelegis/LEG_NORMA_PESQ_CONSULTA.CFM	farmacia AND popular	PRT-3071	MS/GM	30/11/2007	DESABILITA POR SOLICITAÇÃO DOS MUNICÍPIOS, A IMPLANTAÇÃO DE UNIDADES DO PROGRAMA FARMÁCIA POPULAR DO BRASIL.
1) Describe the intervention according to official regulations	Saúde Legis	27/02/2013	http://portal2.saude.gov.br/saudelegis/LEG_NORMA_PESQ_CONSULTA.CFM	farmacia AND popular	PRT-464	MS/GM	31/03/2005	APROVA A PROPOSTA DE ADESÃO DO ESTADO DO PIAUÍ AO PROGRAMA FARMÁCIA POPULAR DO BRASIL. (EMENTA ELABORADA PELA BIBLIOTECA/MS).
1) Describe the intervention according to official regulations	Saúde Legis	27/02/2013	http://portal2.saude.gov.br/saudelegis/LEG_NORMA_PESQ_CONSULTA.CFM	farmacia AND popular	PRT-465	MS/GM	31/03/2005	APROVA A PROPOSTA DE ADESÃO DE MUNICÍPIOS AO PROGRAMA FARMÁCIA POPULAR DO BRASIL. (EMENTA ELABORADA PELA BIBLIOTECA/MS).
1) Describe the intervention according to official regulations	Saúde Legis	27/02/2013	http://portal2.saude.gov.br/saudelegis/LEG_NORMA_PESQ_CONSULTA.CFM	farmacia AND popular	PRT-1772	MS/GM	31/07/2006	DESABILITA O MUNICÍPIO DE CURITIBA NO ESTADO DO PARANÁ POR SOLICITAÇÃO DO PRÓPRIO MUNICÍPIO, NO PROGRAMA FARMÁCIA POPULAR DO BRASIL. (EMENTA ELABORADA PELA BIBLIOTECA/MS).
